# Supplementary material for: fmo-4 promotes longevity and stress resistance via ER to mitochondria calcium regulation in C. elegans
Source: eLife. 2025 Feb 14;13:RP99971. doi: 10.7554/eLife.99971 (PMC11828484; doi:10.7554/eLife.99971)
Supplement: Figure 1—source data 1. [file elife-99971-fig1-data1.zip]

Archive with 4 entries (3 files):
- Fig 1-Source Data 1/
- Fig 1-Source Data 1/DR rep 2.xls
- Fig 1-Source Data 1/DR rep 3.xlsx
- Fig 1-Source Data 1/Rep1 June 2021 FMO4 FMO1 fed vs sDR lifespan (Paper Version).xlsx
