# Supplementary material for: fmo-4 promotes longevity and stress resistance via ER to mitochondria calcium regulation in C. elegans
Source: eLife. 2025 Feb 14;13:RP99971. doi: 10.7554/eLife.99971 (PMC11828484; doi:10.7554/eLife.99971)
Supplement: Figure 1—source data 2. [file elife-99971-fig1-data2.zip]

Archive with 4 entries (3 files):
- Fig 1-Source Data 2/
- Fig 1-Source Data 2/23OCT2023 TOR lifespan daf15 let363 rict1 rsks1.xlsx
- Fig 1-Source Data 2/20NOV2023 RNAi longevity lifespan cyc1 rsks1 itr1 copy.xlsx
- Fig 1-Source Data 2/05Dec2022 RNAi longevity lifespan cyc1 daf16 mcu1 rsks1 copy.xlsx
