# Supplementary material for: fmo-4 promotes longevity and stress resistance via ER to mitochondria calcium regulation in C. elegans
Source: eLife. 2025 Feb 14;13:RP99971. doi: 10.7554/eLife.99971 (PMC11828484; doi:10.7554/eLife.99971)
Supplement: Figure 1—source data 4. [file elife-99971-fig1-data4.zip]

Archive with 4 entries (3 files):
- Fig 1-Source Data 4/
- Fig 1-Source Data 4/08.25.2022 fmo4 daf2 and vhl-1 RNAi lifespan.xlsx
- Fig 1-Source Data 4/02.04.2022 fmo4 and fmo1 daf2 and vhl-1 RNAi lifespan.xlsx
- Fig 1-Source Data 4/12Dec2022 RNAi longevity lifespan atf6 daf2 vhl1 for PAPER.xlsx
