# Supplementary material for: fmo-4 promotes longevity and stress resistance via ER to mitochondria calcium regulation in C. elegans
Source: eLife. 2025 Feb 14;13:RP99971. doi: 10.7554/eLife.99971 (PMC11828484; doi:10.7554/eLife.99971)
Supplement: Figure 1—source data 5. [file elife-99971-fig1-data5.zip]

Archive with 4 entries (3 files):
- Fig 1-Source Data 5/
- Fig 1-Source Data 5/09.18.2023 cyc-1 and vhl-1 RNAi lifespan.xlsx
- Fig 1-Source Data 5/20NOV2023 RNAi longevity lifespan cyc1 rsks1 itr1 copy.xlsx
- Fig 1-Source Data 5/05Dec2022 RNAi longevity lifespan cyc1 daf16 mcu1 rsks1 copy.xlsx
