# Supplementary material for: fmo-4 promotes longevity and stress resistance via ER to mitochondria calcium regulation in C. elegans
Source: eLife. 2025 Feb 14;13:RP99971. doi: 10.7554/eLife.99971 (PMC11828484; doi:10.7554/eLife.99971)
Supplement: Figure 2—source data 1. [file elife-99971-fig2-data1.zip]

Archive with 4 entries (3 files):
- Fig 2-Source Data 1/
- Fig 2-Source Data 1/JUne July 2021 2o4k stats done.xlsx
- Fig 2-Source Data 1/APR2021 fmo4 fmo1 lifespan 2O4K.xlsx
- Fig 2-Source Data 1/June 2021 2O4K lifespan stats done.xlsx
