# Supplementary material for: fmo-4 promotes longevity and stress resistance via ER to mitochondria calcium regulation in C. elegans
Source: eLife. 2025 Feb 14;13:RP99971. doi: 10.7554/eLife.99971 (PMC11828484; doi:10.7554/eLife.99971)
Supplement: Figure 2—source data 4. [file elife-99971-fig2-data4.zip]

Archive with 4 entries (3 files):
- Fig 2-Source Data 4/
- Fig 2-Source Data 4/11.4.2022 tunicamycin test 2O4K.xlsx
- Fig 2-Source Data 4/11.11.2022 tunicamycin test 2O4K PAPER.xlsx
- Fig 2-Source Data 4/09.06.2022 tunicamycin test 2O4K and 2O4O.xlsx
