# Supplementary material for: fmo-4 promotes longevity and stress resistance via ER to mitochondria calcium regulation in C. elegans
Source: eLife. 2025 Feb 14;13:RP99971. doi: 10.7554/eLife.99971 (PMC11828484; doi:10.7554/eLife.99971)
Supplement: Figure 2—source data 5. [file elife-99971-fig2-data5.zip]

Archive with 2 entries (1 files):
- Fig 2-Source Data 5/
- Fig 2-Source Data 5/Healthspan_FMO-4 compiled file.prism
