# Supplementary material for: fmo-4 promotes longevity and stress resistance via ER to mitochondria calcium regulation in C. elegans
Source: eLife. 2025 Feb 14;13:RP99971. doi: 10.7554/eLife.99971 (PMC11828484; doi:10.7554/eLife.99971)
Supplement: Figure 3—source data 4. [file elife-99971-fig3-data4.zip]

Archive with 9 entries (8 files):
- Fig 3-Source Data 4/
- Fig 3-Source Data 4/03.4.2022 heat stress 4OE.pzfx
- Fig 3-Source Data 4/Heat stress 4OE sufficiency Combined Fig 3.prism
- Fig 3-Source Data 4/03.11.2022 heat stress 4OE sufficiency only.pzfx
- Fig 3-Source Data 4/05.12.2022 heat stress 3hrs at 37C 2o4o 2o4k 4oe.pzfx
- Fig 3-Source Data 4/Heat stress 4OE sufficiency Combined Fig 3 no 4KO.prism
- Fig 3-Source Data 4/06.05.2023 heat stress 3hrs at 37C 4OE hyp specific.pzfx
- Fig 3-Source Data 4/06.12.2023 heat stress 3hrs at 37C 4OE hyp specific.pzfx
- Fig 3-Source Data 4/02.25.2022 heat stress 4OE just looking at 4OE and using the data points.pzfx
