# Supplementary material for: fmo-4 promotes longevity and stress resistance via ER to mitochondria calcium regulation in C. elegans
Source: eLife. 2025 Feb 14;13:RP99971. doi: 10.7554/eLife.99971 (PMC11828484; doi:10.7554/eLife.99971)
Supplement: Figure 3—source data 6. [file elife-99971-fig3-data6.zip]

Archive with 14 entries (12 files):
- Fig 3-Source Data 6/
- Fig 3-Source Data 6/older but still good/
- Fig 3-Source Data 6/07mar2024 4o2k 2o4o 1mgml Thapsigargin Stress Test normalized to DMSO WT.prism
- Fig 3-Source Data 6/29feb2024 4o2k 2o4o 1mgml Thapsigargin Stress Test normalized to DMSO WT.prism
- Fig 3-Source Data 6/04mar2024 4o2k 2o4o 1mgml Thapsigargin Stress Test normalized to DMSO WT.prism
- Fig 3-Source Data 6/04mar2024 4o2k 2o4o 1mgml Thapsigargin Stress Test normalized to DMSO 4OE.prism
- Fig 3-Source Data 6/29feb2024 4o2k 2o4o 1mgml Thapsigargin Stress Test normalized to DMSO 4OE.prism
- Fig 3-Source Data 6/07mar2024 4o2k 2o4o 1mgml Thapsigargin Stress Test normalized to DMSO 4OE.prism
- Fig 3-Source Data 6/older but still good/05262023 1mgml Thapsigargin Stress Test normalized to DMSO WT.pzfx
- Fig 3-Source Data 6/older but still good/04202023 1mgml Thapsigargin Stress Test normalized to DMSO WT.pzfx
- Fig 3-Source Data 6/older but still good/05192023 1mgml Thapsigargin Stress Test normalized to DMSO WT.pzfx
- Fig 3-Source Data 6/older but still good/05262023 1mgml Thapsigargin Stress Test normalized to DMSO 4OE.pzfx
- Fig 3-Source Data 6/older but still good/05192023 1mgml Thapsigargin Stress Test normalized to DMSO 4OE.pzfx
- Fig 3-Source Data 6/older but still good/04202023 1mgml Thapsigargin Stress Test normalized to DMSO 4OE.pzfx
