# Supplementary material for: fmo-4 promotes longevity and stress resistance via ER to mitochondria calcium regulation in C. elegans
Source: eLife. 2025 Feb 14;13:RP99971. doi: 10.7554/eLife.99971 (PMC11828484; doi:10.7554/eLife.99971)
Supplement: Figure 3—source data 7. [file elife-99971-fig3-data7.zip]

Archive with 4 entries (3 files):
- Fig 3-Source Data 7/
- Fig 3-Source Data 7/Thaps development 03Oct2024.prism
- Fig 3-Source Data 7/Thaps development 19sept2024.prism
- Fig 3-Source Data 7/Thaps development 13sept2024.prism
