# Supplementary material for: fmo-4 promotes longevity and stress resistance via ER to mitochondria calcium regulation in C. elegans
Source: eLife. 2025 Feb 14;13:RP99971. doi: 10.7554/eLife.99971 (PMC11828484; doi:10.7554/eLife.99971)
Supplement: Figure 3—figure supplement 1—source data 1. [file elife-99971-fig3-figsupp1-data1.zip]

Archive with 8 entries (7 files):
- Fig 3-Fig Supplement 1-Source Data 1/
- Fig 3-Fig Supplement 1-Source Data 1/16APR2022 FMO4 Development Assay.xlsx
- Fig 3-Fig Supplement 1-Source Data 1/Development replicates combined.prism
- Fig 3-Fig Supplement 1-Source Data 1/16APR2021 FMO4 Development Assay pt 2.xlsx
- Fig 3-Fig Supplement 1-Source Data 1/08APR2021 FMO4 Development Assay PAPER.xlsx
- Fig 3-Fig Supplement 1-Source Data 1/11MAR2024 FMO4 paper Development Assay PAPER.xlsx
- Fig 3-Fig Supplement 1-Source Data 1/04MAR2024 FMO4 paper Development Assay PAPER.xlsx
- Fig 3-Fig Supplement 1-Source Data 1/01Feb2024 FMO4 paper Development Assay PAPER.xlsx
