# Supplementary material for: fmo-4 promotes longevity and stress resistance via ER to mitochondria calcium regulation in C. elegans
Source: eLife. 2025 Feb 14;13:RP99971. doi: 10.7554/eLife.99971 (PMC11828484; doi:10.7554/eLife.99971)
Supplement: Figure 3—figure supplement 2—source data 2. [file elife-99971-fig3-figsupp2-data2.zip]

Archive with 6 entries (5 files):
- Fig 3-Fig Supplement 2-Source Data 2/
- Fig 3-Fig Supplement 2-Source Data 2/09.10.2021 fmo4 stress resistance assay 4oe 2o4o 2o4k.xlsx
- Fig 3-Fig Supplement 2-Source Data 2/02.28.2022 fmo4 stress resistance assay 4oe 2o4o 2o4k.xlsx
- Fig 3-Fig Supplement 2-Source Data 2/02.24.2022 fmo4 stress resistance assay 4oe 2o4o 2o4k.xlsx
- Fig 3-Fig Supplement 2-Source Data 2/03.02.2022 fmo4 stress resistance assay 4oe 2o4o 2o4k.xlsx
- Fig 3-Fig Supplement 2-Source Data 2/02.17.2022 fmo4 stress resistance assay for PAPER 4OE 2o4k 2o4o.xlsx
