# Supplementary material for: fmo-4 promotes longevity and stress resistance via ER to mitochondria calcium regulation in C. elegans
Source: eLife. 2025 Feb 14;13:RP99971. doi: 10.7554/eLife.99971 (PMC11828484; doi:10.7554/eLife.99971)
Supplement: Figure 3—figure supplement 3—source data 1. [file elife-99971-fig3-figsupp3-data1.zip]

Archive with 4 entries (3 files):
- Fig 3-Fig Supplement 3-Source Data 1/
- Fig 3-Fig Supplement 3-Source Data 1/07152022 4O2K lifespan 1.xlsx
- Fig 3-Fig Supplement 3-Source Data 1/09122022 4O2K lifespan rep 3.xlsx
- Fig 3-Fig Supplement 3-Source Data 1/05232022 4O2K lifespan 2 PAPER.xlsx
