# Supplementary material for: fmo-4 promotes longevity and stress resistance via ER to mitochondria calcium regulation in C. elegans
Source: eLife. 2025 Feb 14;13:RP99971. doi: 10.7554/eLife.99971 (PMC11828484; doi:10.7554/eLife.99971)
Supplement: Figure 3—figure supplement 3—source data 3. [file elife-99971-fig3-figsupp3-data3.zip]

Archive with 5 entries (4 files):
- Fig 3-Fig Supplement 3-Source Data 3/
- Fig 3-Fig Supplement 3-Source Data 3/06.13.22 4O2K test.pzfx
- Fig 3-Fig Supplement 3-Source Data 3/05.1.2022 heat stress 3hrs at 37C 4O2K.pzfx
- Fig 3-Fig Supplement 3-Source Data 3/06.10.2022 heat stress 3hrs at 37C 4O2K.pzfx
- Fig 3-Fig Supplement 3-Source Data 3/Heat stress 4O2K Combined supplementary.prism
