# Supplementary material for: fmo-4 promotes longevity and stress resistance via ER to mitochondria calcium regulation in C. elegans
Source: eLife. 2025 Feb 14;13:RP99971. doi: 10.7554/eLife.99971 (PMC11828484; doi:10.7554/eLife.99971)
Supplement: Figure 3—figure supplement 3—source data 4. [file elife-99971-fig3-figsupp3-data4.zip › Fig 3-Fig Supplement 3-Source Data 4/07.12.2022 tunicamycin test 4OE, 4O2K PAPER.xlsx]

## Sheet: Sheet1
	WT	FMO-4 OE	FMO-2 KO	FMO-4OE;2KO
0µg/mL	100	100	100	100
1µg/mL	100	100	66	100
5µg/mL	0	0	0	0
