# Supplementary material for: fmo-4 promotes longevity and stress resistance via ER to mitochondria calcium regulation in C. elegans
Source: eLife. 2025 Feb 14;13:RP99971. doi: 10.7554/eLife.99971 (PMC11828484; doi:10.7554/eLife.99971)
Supplement: Figure 3—figure supplement 3—source data 5. [file elife-99971-fig3-figsupp3-data5.zip]

Archive with 13 entries (12 files):
- Fig 3-Fig Supplement 3-Source Data 5/
- Fig 3-Fig Supplement 3-Source Data 5/04mar2024 4o2k 2o4o 1mgml Thapsigargin Stress Test normalized to DMSO WT.prism
- Fig 3-Fig Supplement 3-Source Data 5/29feb2024 4o2k 2o4o 1mgml Thapsigargin Stress Test normalized to DMSO WT.prism
- Fig 3-Fig Supplement 3-Source Data 5/07mar2024 4o2k 2o4o 1mgml Thapsigargin Stress Test normalized to DMSO WT.prism
- Fig 3-Fig Supplement 3-Source Data 5/29feb2024 4o2k 2o4o 1mgml Thapsigargin Stress Test normalized to DMSO 2KO.prism
- Fig 3-Fig Supplement 3-Source Data 5/04mar2024 4o2k 2o4o 1mgml Thapsigargin Stress Test normalized to DMSO 2KO.prism
- Fig 3-Fig Supplement 3-Source Data 5/04mar2024 4o2k 2o4o 1mgml Thapsigargin Stress Test normalized to DMSO 4OE.prism
- Fig 3-Fig Supplement 3-Source Data 5/29feb2024 4o2k 2o4o 1mgml Thapsigargin Stress Test normalized to DMSO 4OE.prism
- Fig 3-Fig Supplement 3-Source Data 5/07mar2024 4o2k 2o4o 1mgml Thapsigargin Stress Test normalized to DMSO 4OE.prism
- Fig 3-Fig Supplement 3-Source Data 5/07mar2024 4o2k 2o4o 1mgml Thapsigargin Stress Test normalized to DMSO 2KO.prism
- Fig 3-Fig Supplement 3-Source Data 5/04mar2024 4o2k 2o4o 1mgml Thapsigargin Stress Test normalized to DMSO 4O2k.prism
- Fig 3-Fig Supplement 3-Source Data 5/29feb2024 4o2k 2o4o 1mgml Thapsigargin Stress Test normalized to DMSO 4O2k.prism
- Fig 3-Fig Supplement 3-Source Data 5/07mar2024 4o2k 2o4o 1mgml Thapsigargin Stress Test normalized to DMSO 4O2k.prism
