# Supplementary material for: fmo-4 promotes longevity and stress resistance via ER to mitochondria calcium regulation in C. elegans
Source: eLife. 2025 Feb 14;13:RP99971. doi: 10.7554/eLife.99971 (PMC11828484; doi:10.7554/eLife.99971)
Supplement: Figure 4—source data 1. [file elife-99971-fig4-data1.zip]

Archive with 5 entries (4 files):
- Fig 4-Source Data 1/
- Fig 4-Source Data 1/22MAY2023 4OE hyp specific lifespan.xlsx
- Fig 4-Source Data 1/14SEPT2023 4OE hyp specific lifespan.xlsx
- Fig 4-Source Data 1/01.15.2024 vdac and fmo4 hyp specific replicate 1.xlsx
- Fig 4-Source Data 1/02.07.22 fmo4  hyps specific and on hsp-4 RNAi lifespan.xlsx
