# Supplementary material for: fmo-4 promotes longevity and stress resistance via ER to mitochondria calcium regulation in C. elegans
Source: eLife. 2025 Feb 14;13:RP99971. doi: 10.7554/eLife.99971 (PMC11828484; doi:10.7554/eLife.99971)
Supplement: Figure 4—source data 2. [file elife-99971-fig4-data2.zip]

Archive with 4 entries (3 files):
- Fig 4-Source Data 2/
- Fig 4-Source Data 2/06.15.2023 fmo4 hyp sp stress resistance assay.xlsx
- Fig 4-Source Data 2/06.29.2023 fmo4 hyp sp stress resistance assay rep 2.xlsx
- Fig 4-Source Data 2/07.27.2023 fmo4 hyp sp stress resistance assay rep 3.xlsx
