# Supplementary material for: fmo-4 promotes longevity and stress resistance via ER to mitochondria calcium regulation in C. elegans
Source: eLife. 2025 Feb 14;13:RP99971. doi: 10.7554/eLife.99971 (PMC11828484; doi:10.7554/eLife.99971)
Supplement: Figure 4—source data 3. [file elife-99971-fig4-data3.zip]

Archive with 5 entries (4 files):
- Fig 4-Source Data 3/
- Fig 4-Source Data 3/Heat stress 4OE hyp specific Combined Fig 4.prism
- Fig 4-Source Data 3/06.12.2023 heat stress 3hrs at 37C 4OE hyp specific.pzfx
- Fig 4-Source Data 3/06.08.2023 heat stress 3hrs at 37C 4OE hyp specific.pzfx
- Fig 4-Source Data 3/06.05.2023 heat stress 3hrs at 37C 4OE hyp specific.pzfx
