# Supplementary material for: fmo-4 promotes longevity and stress resistance via ER to mitochondria calcium regulation in C. elegans
Source: eLife. 2025 Feb 14;13:RP99971. doi: 10.7554/eLife.99971 (PMC11828484; doi:10.7554/eLife.99971)
Supplement: Figure 4—source data 4. [file elife-99971-fig4-data4.zip]

Archive with 4 entries (3 files):
- Fig 4-Source Data 4/
- Fig 4-Source Data 4/06.12.2023 tunicamycin test 4OE hyp specific and 4OE ubiq.xlsx
- Fig 4-Source Data 4/06.08.2023 tunicamycin test 4OE hyp specific and 4OE ubiq.xlsx
- Fig 4-Source Data 4/06.05.2023 tunicamycin test 4OE hyp specific PAPER and 4OE ubiq.xlsx
