# Supplementary material for: fmo-4 promotes longevity and stress resistance via ER to mitochondria calcium regulation in C. elegans
Source: eLife. 2025 Feb 14;13:RP99971. doi: 10.7554/eLife.99971 (PMC11828484; doi:10.7554/eLife.99971)
Supplement: Figure 4—source data 5. [file elife-99971-fig4-data5.zip]

Archive with 9 entries (8 files):
- Fig 4-Source Data 5/
- Fig 4-Source Data 5/05262023 1mgml Thapsigargin Stress Test normalized to DMSO WT.pzfx
- Fig 4-Source Data 5/06022023 1mgml Thapsigargin Stress Test normalized to DMSO WT.pzfx
- Fig 4-Source Data 5/04202023 1mgml Thapsigargin Stress Test normalized to DMSO WT.pzfx
- Fig 4-Source Data 5/05192023 1mgml Thapsigargin Stress Test normalized to DMSO WT.pzfx
- Fig 4-Source Data 5/04202023 1mgml Thapsigargin Stress Test normalized to DMSO 4OE hyp specific.pzfx
- Fig 4-Source Data 5/06022023 1mgml Thapsigargin Stress Test normalized to DMSO 4OE hyp specific.pzfx
- Fig 4-Source Data 5/05192023 1mgml Thapsigargin Stress Test normalized to DMSO 4OE hyp specific.pzfx
- Fig 4-Source Data 5/05262023 1mgml Thapsigargin Stress Test normalized to DMSO 4OE hyp specific.pzfx
