# Supplementary material for: fmo-4 promotes longevity and stress resistance via ER to mitochondria calcium regulation in C. elegans
Source: eLife. 2025 Feb 14;13:RP99971. doi: 10.7554/eLife.99971 (PMC11828484; doi:10.7554/eLife.99971)
Supplement: Figure 5—source data 1. [file elife-99971-fig5-data1.zip]

Archive with 2 entries (1 files):
- Fig 5-Source Data 1 (1-/
- Fig 5-Source Data 1 (1-/4mcherry dr water carb edta 26feb 23feb 04mar.xlsx
