# Supplementary material for: fmo-4 promotes longevity and stress resistance via ER to mitochondria calcium regulation in C. elegans
Source: eLife. 2025 Feb 14;13:RP99971. doi: 10.7554/eLife.99971 (PMC11828484; doi:10.7554/eLife.99971)
Supplement: Figure 5—source data 3. [file elife-99971-fig5-data3.zip]

Archive with 4 entries (3 files):
- Fig 5-Source Data 3/
- Fig 5-Source Data 3/2.12.2024 50uM Carbachol 50uM EDTA Water 3rd rep.xlsx
- Fig 5-Source Data 3/2.12.2024 50uM Carbachol 50uM EDTA Water second replicate.xlsx
- Fig 5-Source Data 3/01.26.2024 50uM Carbachol 50uM EDTA Water first replicate.xlsx
