# Supplementary material for: fmo-4 promotes longevity and stress resistance via ER to mitochondria calcium regulation in C. elegans
Source: eLife. 2025 Feb 14;13:RP99971. doi: 10.7554/eLife.99971 (PMC11828484; doi:10.7554/eLife.99971)
Supplement: Figure 5—figure supplement 1—source data 1. [file elife-99971-fig5-figsupp1-data1.zip]

Archive with 6 entries (5 files):
- Fig 5-Fig Supplement 1-Source Data 1 (1-/
- Fig 5-Fig Supplement 1-Source Data 1 (1-/17Sept2024 GCAMP7 Testing.xlsx
- Fig 5-Fig Supplement 1-Source Data 1 (1-/20Sept2024 GCAMP7 Testing.xlsx
- Fig 5-Fig Supplement 1-Source Data 1 (1-/24Sept2024 time course GCAMP7 Testing.xlsx
- Fig 5-Fig Supplement 1-Source Data 1 (1-/GCAMP7 13sept24 testing agar carb edta.xlsx
- Fig 5-Fig Supplement 1-Source Data 1 (1-/GCAMP7 25sept24 testing agar carb edta.xlsx
