# Supplementary material for: fmo-4 promotes longevity and stress resistance via ER to mitochondria calcium regulation in C. elegans
Source: eLife. 2025 Feb 14;13:RP99971. doi: 10.7554/eLife.99971 (PMC11828484; doi:10.7554/eLife.99971)
Supplement: Figure 5—figure supplement 1—source data 2. [file elife-99971-fig5-figsupp1-data2.zip]

Archive with 11 entries (10 files):
- Fig 5-Fig Supplement 1-Source Data 2/
- Fig 5-Fig Supplement 1-Source Data 2/09.20.2024 gcamp edta time course.prism
- Fig 5-Fig Supplement 1-Source Data 2/09.24.2024 gcamp carb time course.prism
- Fig 5-Fig Supplement 1-Source Data 2/09.17.2024 gcamp edta time course.prism
- Fig 5-Fig Supplement 1-Source Data 2/09.24.2024 gcamp edta time course.prism
- Fig 5-Fig Supplement 1-Source Data 2/09.17.2024 gcamp carb time course.prism
- Fig 5-Fig Supplement 1-Source Data 2/09.20.2024 gcamp carb time course.prism
- Fig 5-Fig Supplement 1-Source Data 2/09.20.2024 just heads gcamp7 agar carb edta test.prism
- Fig 5-Fig Supplement 1-Source Data 2/09.13.2024 just heads gcamp7 agar carb edta test.prism
- Fig 5-Fig Supplement 1-Source Data 2/09.25.2024 just heads gcamp7 agar carb edta test.prism
- Fig 5-Fig Supplement 1-Source Data 2/09.17.2024 just heads gcamp7 agar carb edta test.prism
