# Supplementary material for: fmo-4 promotes longevity and stress resistance via ER to mitochondria calcium regulation in C. elegans
Source: eLife. 2025 Feb 14;13:RP99971. doi: 10.7554/eLife.99971 (PMC11828484; doi:10.7554/eLife.99971)
Supplement: Figure 6—source data 1. [file elife-99971-fig6-data1.zip]

Archive with 5 entries (4 files):
- Fig 6-Source Data 1/
- Fig 6-Source Data 1/05FEB2024 RNAi longevity lifespan EV CRT-1.xlsx
- Fig 6-Source Data 1/19Dec2022 RNAi longevity lifespan crt1 ckb2 dhs28.xlsx
- Fig 6-Source Data 1/17FEB2023 RNAi longevity lifespan EV CRT-1 MCU-1 ITR-1.xlsx
- Fig 6-Source Data 1/05OCT2023 RNAi longevity lifespan calcium signaling replicate.xlsx
