# Supplementary material for: fmo-4 promotes longevity and stress resistance via ER to mitochondria calcium regulation in C. elegans
Source: eLife. 2025 Feb 14;13:RP99971. doi: 10.7554/eLife.99971 (PMC11828484; doi:10.7554/eLife.99971)
Supplement: Figure 6—figure supplement 1—source data 2. [file elife-99971-fig6-figsupp1-data2.zip]

Archive with 5 entries (4 files):
- Fig 6-Fig Supplement 1-Source Data 2/
- Fig 6-Fig Supplement 1-Source Data 2/03.06.2023 FMO4 with fzo drp mix scl5 itr1.xlsx
- Fig 6-Fig Supplement 1-Source Data 2/20NOV2023 RNAi longevity lifespan cyc1 rsks1 itr1.xlsx
- Fig 6-Fig Supplement 1-Source Data 2/17FEB2023 RNAi longevity lifespan EV CRT-1 MCU-1 ITR-1.xlsx
- Fig 6-Fig Supplement 1-Source Data 2/05OCT2023 RNAi longevity lifespan calcium signaling replicate.xlsx
