# Supplementary material for: fmo-4 promotes longevity and stress resistance via ER to mitochondria calcium regulation in C. elegans
Source: eLife. 2025 Feb 14;13:RP99971. doi: 10.7554/eLife.99971 (PMC11828484; doi:10.7554/eLife.99971)
Supplement: Figure 6—figure supplement 1—source data 3. [file elife-99971-fig6-figsupp1-data3.zip]

Archive with 4 entries (3 files):
- Fig 6-Fig Supplement 1-Source Data 3/
- Fig 6-Fig Supplement 1-Source Data 3/17FEB2023 RNAi longevity lifespan EV CRT-1 MCU-1 ITR-1.xlsx
- Fig 6-Fig Supplement 1-Source Data 3/05Dec2022 RNAi longevity lifespan cyc1 daf16 mcu1 rsks1.xlsx
- Fig 6-Fig Supplement 1-Source Data 3/05OCT2023 RNAi longevity lifespan calcium signaling replicate.xlsx
