# Supplementary material for: fmo-4 promotes longevity and stress resistance via ER to mitochondria calcium regulation in C. elegans
Source: eLife. 2025 Feb 14;13:RP99971. doi: 10.7554/eLife.99971 (PMC11828484; doi:10.7554/eLife.99971)
Supplement: Figure 6—figure supplement 1—source data 4. [file elife-99971-fig6-figsupp1-data4.zip]

Archive with 4 entries (3 files):
- Fig 6-Fig Supplement 1-Source Data 4/
- Fig 6-Fig Supplement 1-Source Data 4/09.20.2023 PQ RNAi of atf6 crt1 ire1 mcu1 with FMO4.xlsx
- Fig 6-Fig Supplement 1-Source Data 4/11.8.2023 rep3 PQ RNAi of atf6 crt1 ire1 mcu1 with FMO4.xlsx
- Fig 6-Fig Supplement 1-Source Data 4/10.11.2023 rep2 PQ RNAi of atf6 crt1 ire1 mcu1 with FMO4.xlsx
