# Supplementary material for: fmo-4 promotes longevity and stress resistance via ER to mitochondria calcium regulation in C. elegans
Source: eLife. 2025 Feb 14;13:RP99971. doi: 10.7554/eLife.99971 (PMC11828484; doi:10.7554/eLife.99971)
Supplement: Figure 7—source data 1. [file elife-99971-fig7-data1.zip]

Archive with 4 entries (3 files):
- Fig 7-Source Data 1 (1-/
- Fig 7-Source Data 1 (1-/23feb2023 mcherry ev atf6 rsks1.xlsx
- Fig 7-Source Data 1 (1-/02mar 2mcherry 4mcherry ev atf6 rsks.xlsx
- Fig 7-Source Data 1 (1-/18MAY23_19MAY_day1_2_rnai_fudr_2mcherry_4mcherry EV and atf6.xlsx
