# Supplementary material for: fmo-4 promotes longevity and stress resistance via ER to mitochondria calcium regulation in C. elegans
Source: eLife. 2025 Feb 14;13:RP99971. doi: 10.7554/eLife.99971 (PMC11828484; doi:10.7554/eLife.99971)
Supplement: Figure 7—source data 3. [file elife-99971-fig7-data3.zip]

Archive with 4 entries (3 files):
- Fig 7-Source Data 3/
- Fig 7-Source Data 3/04.14.22 fmo4 on atf-6 RNAi lifespan.xlsx
- Fig 7-Source Data 3/01.28.22 fmo4 on atf-4 and atf-6 RNAi lifespan.xlsx
- Fig 7-Source Data 3/12Dec2022 RNAi longevity lifespan atf6 daf2 vhl1 for PAPER.xlsx
