# Supplementary material for: fmo-4 promotes longevity and stress resistance via ER to mitochondria calcium regulation in C. elegans
Source: eLife. 2025 Feb 14;13:RP99971. doi: 10.7554/eLife.99971 (PMC11828484; doi:10.7554/eLife.99971)
Supplement: Figure 7—source data 3. [file elife-99971-fig7-data3.zip › Fig 7-Source Data 3/04.14.22 fmo4 on atf-6 RNAi lifespan.xlsx]

## Sheet: lifespan
strain	day	alive	dead-total	dead-normal	dead-ruptured	censored	ratio-alive	percentage-alive
N2 EV	0	122	0				1	100
N2 EV	5	122	0				1	100
N2 EV	7	122	0				1	100						1	2	3	4	5	6	7	8	9	10	11	12	13	14	15
N2 EV	10	122	0	0			1	100			plot data here-->		day	WT EV		WT; atf-6 RNAi	fmo-2 OE EV		fmo-2 OE; atf-6 RNAi	fmo-2 EV		fmo-2; atf-6 RNAi	fmo-4 OE EV		fmo-4 OE; atf-6 RNAi	fmo-4 KO EV		fmo-4 KO; atf-6 RNAi	2O;4K EV		2O;4K atf-6 RNAi
N2 EV	12	121	1	1			0.991803	99.1803				0	0	100		100	100		100	100		100	100		100	100		100	100		100
N2 EV	14	117	5	4			0.959016	95.9016				5	5	100		100	100		100	100		100	100		100	100		100	100		100
N2 EV	17	107	15	10			0.877049	87.7049				7	7	100		100	100		100	100		100	100		100	100		100	100		100
N2 EV	19	95	27	12			0.778689	77.8689				10	10	100		100	100		100	100		100	100		100	100		100	100		100
N2 EV	21	75	47	20			0.614754	61.4754				12	12	99.1803		99.1453	100		100	100		100	100		100	100		100	99.187		100
N2 EV	24	45	77	30			0.368852	36.8852				14	14	95.9016		99.1453	97.8723		100	96.4912		98.1982	98.1308		100	96.6942		95.9677	95.122		97.0149
N2 EV	26	15	107	30			0.122951	12.2951				17	17	87.7049		97.4359	87.234		95	86.8421		91.8919	96.2617		97.1429	85.124		80.6452	82.9268		83.5821
N2 EV	28	4	118	11			0.0327869	3.27869				19	19	77.8689		91.453	81.9149		89	71.9298		80.1802	90.6542		91.4286	69.4215		62.9032	64.2276		65.6716
N2 EV	31	0	122	4			0	0				21	21	61.4754		81.1966	73.4043		77	55.2632		63.0631	82.243		80.9524	46.281		43.5484	37.3984		44.0299
N2 EV	33	0	122				0	0				24	24	36.8852		62.3932	57.4468		59	33.3333		27.9279	71.9626		64.7619	19.0083		14.5161	6.50407		5.22388
N2 EV	35	0	122				0	0				26	26	12.2951		37.6068	39.3617		33	7.01754		7.20721	55.1402		47.619	4.13223		1.6129	0		1.49254
N2 EV	38	0	122				0	0				28	28	3.27869		11.1111	24.4681		14	0.877193		0.900901	38.3178		23.8095	0		0			0
N2 EV	41	0	122				0	0				31	31	0		4.2735	15.9574		8	0		0	21.4953		13.3333
N2 EV	43	0	122				0	0				33	33			1.7094	8.51064		5				7.47664		6.66667
N2 EV	45	0	122				0	0				35	35			0	1.06383		0				0.934579		0
												38	38				0						0
C9 EV	0	94	0				1	100				41	41
C9 EV	5	94	0				1	100				43	43
C9 EV	7	94	0				1	100				45	45
C9 EV	10	94	0	0			1	100
C9 EV	12	94	0	0			1	100
C9 EV	14	92	2	2			0.978723	97.8723
C9 EV	17	82	12	10			0.87234	87.234
C9 EV	19	77	17	5			0.819149	81.9149
C9 EV	21	69	25	8			0.734043	73.4043
C9 EV	24	54	40	15			0.574468	57.4468
C9 EV	26	37	57	17			0.393617	39.3617
C9 EV	28	23	71	14			0.244681	24.4681
C9 EV	31	15	79	8			0.159574	15.9574
C9 EV	33	8	86	7			0.0851064	8.51064
C9 EV	35	1	93	7			0.0106383	1.06383
C9 EV	38	0	94	1			0	0
C9 EV	41	0	94				0	0
C9 EV	43	0	94				0	0
C9 EV	45	0	94				0	0
fmo2 EV	0	114	0				1	100
fmo2 EV	5	114	0				1	100
fmo2 EV	7	114	0				1	100
fmo2 EV	10	114	0	0			1	100
fmo2 EV	12	114	0	0			1	100
fmo2 EV	14	110	4	4			0.964912	96.4912
fmo2 EV	17	99	15	11			0.868421	86.8421
fmo2 EV	19	82	32	17			0.719298	71.9298
fmo2 EV	21	63	51	19			0.552632	55.2632
fmo2 EV	24	38	76	25			0.333333	33.3333
fmo2 EV	26	8	106	30			0.0701754	7.01754
fmo2 EV	28	1	113	7			0.00877193	0.877193
fmo2 EV	31	0	114	1			0	0
fmo2 EV	33	0	114				0	0
fmo2 EV	35	0	114				0	0
fmo2 EV	38	0	114				0	0
fmo2 EV	41	0	114				0	0
fmo2 EV	43	0	114				0	0
fmo2 EV	45	0	114				0	0
4OE EV	0	107	0				1	100
4OE EV	5	107	0				1	100
4OE EV	7	107	0				1	100
4OE EV	9	107	0	0			1	100
4OE EV	13	107	0	0			1	100
4OE EV	15	105	2	2			0.981308	98.1308
4OE EV	17	103	4	2			0.962617	96.2617
4OE EV	20	97	10	6			0.906542	90.6542
4OE EV	22	88	19	9			0.82243	82.243
4OE EV	24	77	30	11			0.719626	71.9626
4OE EV	27	59	48	18			0.551402	55.1402
4OE EV	29	41	66	18			0.383178	38.3178
4OE EV	31	23	84	18			0.214953	21.4953
4OE EV	34	8	99	15			0.0747664	7.47664
4OE EV	36	1	106	7			0.00934579	0.934579
4OE EV	38	0	107	1			0	0
4OE EV	41	0	107				0	0
4OE EV	43	0	107				0	0
4OE EV	45	0	107				0	0
4KO EV	0	121	0				1	100
4KO EV	5	121	0				1	100
4KO EV	7	121	0				1	100
4KO EV	9	121	0	0			1	100
4KO EV	13	121	0	0			1	100
4KO EV	15	117	4	4			0.966942	96.6942
4KO EV	17	103	18	14			0.85124	85.124
4KO EV	20	84	37	19			0.694215	69.4215
4KO EV	22	56	65	28			0.46281	46.281
4KO EV	24	23	98	33			0.190083	19.0083
4KO EV	27	5	116	18			0.0413223	4.13223
4KO EV	29	0	121	5			0	0
4KO EV	31	0	121				0	0
4KO EV	34	0	121				0	0
4KO EV	36	0	121				0	0
4KO EV	38	0	121				0	0
4KO EV	41	0	121				0	0
4KO EV	43	0	121				0	0
4KO EV	45	0	121				0	0
2O4K EV	0	123	0				1	100
2O4K EV	5	123	0				1	100
2O4K EV	7	123	0				1	100
2O4K EV	9	123	0	0			1	100
2O4K EV	13	122	1	1			0.99187	99.187
2O4K EV	15	117	6	5			0.95122	95.122
2O4K EV	17	102	21	15			0.829268	82.9268
2O4K EV	20	79	44	23			0.642276	64.2276
2O4K EV	22	46	77	33			0.373984	37.3984
2O4K EV	24	8	115	38			0.0650407	6.50407
2O4K EV	27	0	123	8			0	0
2O4K EV	29	0	123				0	0
2O4K EV	31	0	123				0	0
2O4K EV	34	0	123				0	0
2O4K EV	36	0	123				0	0
2O4K EV	38	0	123				0	0
2O4K EV	41	0	123				0	0
2O4K EV	43	0	123				0	0
2O4K EV	45	0	123				0	0
N2 atf-6	0	117	0				1	100
N2 atf-6	5	117	0				1	100
N2 atf-6	7	117	0				1	100
N2 atf-6	9	117	0	0			1	100
N2 atf-6	13	116	1	1			0.991453	99.1453
N2 atf-6	15	116	1	0			0.991453	99.1453
N2 atf-6	17	114	3	2			0.974359	97.4359
N2 atf-6	20	107	10	7			0.91453	91.453
N2 atf-6	22	95	22	12			0.811966	81.1966
N2 atf-6	24	73	44	22			0.623932	62.3932
N2 atf-6	27	44	73	29			0.376068	37.6068
N2 atf-6	29	13	104	31			0.111111	11.1111
N2 atf-6	31	5	112	8			0.042735	4.2735
N2 atf-6	34	2	115	3			0.017094	1.7094
N2 atf-6	36	0	117	2			0	0
N2 atf-6	38	0	117				0	0
N2 atf-6	41	0	117				0	0
N2 atf-6	43	0	117				0	0
N2 atf-6	45	0	117				0	0
C9 atf-6	0	100	0				1	100
C9 atf-6	5	100	0				1	100
C9 atf-6	7	100	0				1	100
C9 atf-6	9	100	0	0			1	100
C9 atf-6	13	100	0	0			1	100
C9 atf-6	15	100	0	0			1	100
C9 atf-6	17	95	5	5			0.95	95
C9 atf-6	20	89	11	6			0.89	89
C9 atf-6	22	77	23	12			0.77	77
C9 atf-6	24	59	41	18			0.59	59
C9 atf-6	27	33	67	26			0.33	33
C9 atf-6	29	14	86	19			0.14	14
C9 atf-6	31	8	92	6			0.08	8
C9 atf-6	34	5	95	3			0.05	5
C9 atf-6	36	0	100	5			0	0
C9 atf-6	38	0	100				0	0
C9 atf-6	41	0	100				0	0
C9 atf-6	43	0	100				0	0
C9 atf-6	45
fmo2 atf-6	0	111	0				1	100
fmo2 atf-6	5	111	0				1	100
fmo2 atf-6	7	111	0				1	100
fmo2 atf-6	9	111	0	0			1	100
fmo2 atf-6	13	111	0	0			1	100
fmo2 atf-6	15	109	2	2			0.981982	98.1982
fmo2 atf-6	17	102	9	7			0.918919	91.8919
fmo2 atf-6	20	89	22	13			0.801802	80.1802
fmo2 atf-6	22	70	41	19			0.630631	63.0631
fmo2 atf-6	24	31	80	39			0.279279	27.9279
fmo2 atf-6	27	8	103	23			0.0720721	7.20721
fmo2 atf-6	29	1	110	7			0.00900901	0.900901
fmo2 atf-6	31	0	111	1			0	0
fmo2 atf-6	34	0	111				0	0
fmo2 atf-6	36	0	111				0	0
fmo2 atf-6	38	0	111				0	0
fmo2 atf-6	41	0	111				0	0
fmo2 atf-6	43	0	111				0	0
fmo2 atf-6	45	0	111				0	0
fmo2 atf-6	47	0	111				0	0
4OE atf-6	0	105	0				1	100
4OE atf-6	5	105	0				1	100
4OE atf-6	7	105	0				1	100
4OE atf-6	9	105	0	0			1	100
4OE atf-6	13	105	0	0			1	100
4OE atf-6	15	105	0	0			1	100
4OE atf-6	17	102	3	3			0.971429	97.1429
4OE atf-6	20	96	9	6			0.914286	91.4286
4OE atf-6	22	85	20	11			0.809524	80.9524
4OE atf-6	24	68	37	17			0.647619	64.7619
4OE atf-6	27	50	55	18			0.47619	47.619
4OE atf-6	29	25	80	25			0.238095	23.8095
4OE atf-6	31	14	91	11			0.133333	13.3333
4OE atf-6	34	7	98	7			0.0666667	6.66667
4OE atf-6	36	0	105	7			0	0
4OE atf-6	38	0	105				0	0
4OE atf-6	41	0	105				0	0
4OE atf-6	43	0	105				0	0
	45
4KO atf-6	0	124	0				1	100
4KO atf-6	5	124	0				1	100
4KO atf-6	7	124	0				1	100
4KO atf-6	9	124	0	0			1	100
4KO atf-6	13	124	0	0			1	100
4KO atf-6	15	119	5	5			0.959677	95.9677
4KO atf-6	17	100	24	19			0.806452	80.6452
4KO atf-6	20	78	46	22			0.629032	62.9032
4KO atf-6	22	54	70	24			0.435484	43.5484
4KO atf-6	24	18	106	36			0.145161	14.5161
4KO atf-6	27	2	122	16			0.016129	1.6129
4KO atf-6	29	0	124	2			0	0
4KO atf-6	31	0	124				0	0
4KO atf-6	34	0	124				0	0
4KO atf-6	36	0	124				0	0
4KO atf-6	38	0	124				0	0
4KO atf-6	41	0	124				0	0
4KO atf-6	43	0	124				0	0
4KO atf-6	45
2O4K atf-6	0	134	0				1	100
2O4K atf-6	5	134	0				1	100
2O4K atf-6	7	134	0				1	100
2O4K atf-6	9	134	0	0			1	100
2O4K atf-6	13	134	0	0			1	100
2O4K atf-6	15	130	4	4			0.970149	97.0149
2O4K atf-6	17	112	22	18			0.835821	83.5821
2O4K atf-6	20	88	46	24			0.656716	65.6716
2O4K atf-6	22	59	75	29			0.440299	44.0299
2O4K atf-6	24	7	127	52			0.0522388	5.22388
2O4K atf-6	27	2	132	5			0.0149254	1.49254
2O4K atf-6	29	0	134	2			0	0
2O4K atf-6	31	0	134				0	0
2O4K atf-6	34	0	134				0	0
2O4K atf-6	36	0	134				0	0
2O4K atf-6	38	0	134				0	0
2O4K atf-6	41	0	134				0	0
2O4K atf-6	43	0	134				0	0
2O4K atf-6	45
N2 atf-6	0	105	0				1	100
N2 atf-6	5	105	0				1	100
N2 atf-6	7	105	0				1	100
N2 atf-6	9	105	0				1	100
N2 atf-6	13	105	0				1	100
N2 atf-6	15	105	0				1	100
N2 atf-6	17	105	0				1	100
N2 atf-6	20	105	0				1	100
N2 atf-6	22	105	0				1	100
N2 atf-6	24	105	0				1	100
N2 atf-6	27	105	0				1	100
N2 atf-6	29	105	0				1	100
N2 atf-6	31	105	0				1	100
N2 atf-6	34	105	0				1	100
N2 atf-6	36	105	0				1	100
N2 atf-6	38	105	0				1	100
N2 atf-6	41	105	0				1	100
N2 atf-6	43	105	0				1	100
N2 atf-6	45	105	0				1	100
C9 atf-6	0	114	0				1	100
C9 atf-6	5	114	0				1	100
C9 atf-6	7	114	0				1	100
C9 atf-6	9	114	0				1	100
C9 atf-6	13	114	0				1	100
C9 atf-6	15	114	0				1	100
C9 atf-6	17	114	0				1	100
C9 atf-6	20	114	0				1	100
C9 atf-6	22	114	0				1	100
C9 atf-6	24	114	0				1	100
C9 atf-6	27	114	0				1	100
C9 atf-6	29	114	0				1	100
C9 atf-6	31	114	0				1	100
C9 atf-6	34	114	0				1	100
C9 atf-6	36	114	0				1	100
C9 atf-6	38	114	0				1	100
C9 atf-6	41	114	0				1	100
C9 atf-6	43	114	0				1	100
C9 atf-6	45
fmo2 atf-6	0	68	0				1	100
fmo2 atf-6	5	68	0				1	100
fmo2 atf-6	7	68	0				1	100
fmo2 atf-6	9	68	0				1	100
fmo2 atf-6	13	68	0				1	100
fmo2 atf-6	15	68	0				1	100
fmo2 atf-6	17	68	0				1	100
fmo2 atf-6	20	68	0				1	100
fmo2 atf-6	22	68	0				1	100
fmo2 atf-6	24	68	0				1	100
fmo2 atf-6	27	68	0				1	100
fmo2 atf-6	29	68	0				1	100
fmo2 atf-6	31	68	0				1	100
fmo2 atf-6	34	68	0				1	100
fmo2 atf-6	36	68	0				1	100
fmo2 atf-6	38	68	0				1	100
fmo2 atf-6	41	68	0				1	100
fmo2 atf-6	43	68	0				1	100
fmo2 atf-6	45
4OE atf-6	0	69	0			0	1	100
4OE atf-6	5	69	0			0	1	100
4OE atf-6	7	69	0			0	1	100
4OE atf-6	9	69	0			0	1	100
4OE atf-6	13	69	0			0	1	100
4OE atf-6	15	69	0			0	1	100
4OE atf-6	17	69	0			0	1	100
4OE atf-6	20	69	0			0	1	100
4OE atf-6	22	69	0			0	1	100
4OE atf-6	24	69	0			0	1	100
4OE atf-6	27	69	0			0	1	100
4OE atf-6	29	69	0			0	1	100
4OE atf-6	31	69	0			0	1	100
4OE atf-6	34	69	0			0	1	100
4OE atf-6	36	69	0			0	1	100
4OE atf-6	38	69	0			0	1	100
4OE atf-6	41	69	0			0	1	100
4OE atf-6	43	69	0			0	1	100
4OE atf-6	45	69	0			0	1	100
4KO atf-6	0	89	0			0	1	100
4KO atf-6	5	89	0			0	1	100
4KO atf-6	7	89	0			0	1	100
4KO atf-6	9	89	0			0	1	100
4KO atf-6	13	89	0			0	1	100
4KO atf-6	15	89	0			0	1	100
4KO atf-6	17	89	0			0	1	100
4KO atf-6	20	89	0			0	1	100
4KO atf-6	22	89	0			0	1	100
4KO atf-6	24	89	0			0	1	100
4KO atf-6	27	89	0			0	1	100
4KO atf-6	29	89	0			0	1	100
4KO atf-6	31	89	0			0	1	100
4KO atf-6	34	89	0			0	1	100
4KO atf-6	36	89	0			0	1	100
4KO atf-6	38	89	0			0	1	100
4KO atf-6	41	89	0			0	1	100
4KO atf-6	43	89	0			0	1	100
4KO atf-6	45	89	0			0	1	100
		89
2O4K atf-6	0	87	0			0	1	100
2O4K atf-6	5	87	0			0	1	100
2O4K atf-6	7	87	0			0	1	100
2O4K atf-6	9	87	0			0	1	100
2O4K atf-6	13	87	0			0	1	100
2O4K atf-6	15	87	0			0	1	100
2O4K atf-6	17	87	0			0	1	100
2O4K atf-6	20	87	0			0	1	100
2O4K atf-6	22	87	0			0	1	100
2O4K atf-6	24	87	0			0	1	100
2O4K atf-6	27	87	0			0	1	100
2O4K atf-6	29	87	0			0	1	100
2O4K atf-6	31	87	0			0	1	100
2O4K atf-6	34	87	0			0	1	100
2O4K atf-6	36	87	0			0	1	100
2O4K atf-6	38	87	0			0	1	100
2O4K atf-6	41	87	0			0	1	100
2O4K atf-6	43	87	0			0	1	100
2O4K atf-6	45	87	0			0	1	100
							0

## Sheet: stats
% WT EV [122]
#days	dead	censored
0
5
7
10	0
12	1
14	4
17	10
19	12
21	20
24	30
26	30
28	11
31	4
33
35
38
41
43
45
% fmo-4 OE EV [107]
#days	dead	censored
0
5
7
10	0
12	0
14	2
17	2
19	6
21	9
24	11
26	18
28	18
31	18
33	15
35	7
38	1
41
43
45
% fmo-4 KO EV [121]
#days	dead	censored
0
5
7
10	0
12	0
14	4
17	14
19	19
21	28
24	33
26	18
28	5
31
33
35
38
41
43
45
% WT atf6 rnai [117]
#days	dead	censored
0
5
7
10	0
12	1
14	0
17	2
19	7
21	12
24	22
26	29
28	31
31	8
33	3
35	2
38
41
43
45
% fmo-4 OE atf6 rnai [105]
#days	dead	censored
0
5
7
10	0
12	0
14	0
17	3
19	6
21	11
24	17
26	18
28	25
31	11
33	7
35	7
38
41
43
45
% fmo-4 KO rnai [124]
#days	dead	censored
0
5
7
10	0
12	0
14	5
17	19
19	22
21	24
24	36
26	16
28	2
31
33
35
38
41
43
45

## Sheet: analysis
% WT EV [119]					condition	chi	pvalue	corrected_pvalue
#days	dead	censored			WT EV v.s. fmo-4 OE EV	58.41	0	0
0					WT EV v.s. fmo-4 KO EV	11	0.0009	0.0046
5					WT EV v.s. WT atf6 rnai	25.66	4.1e-07	2e-06
7					WT EV v.s. fmo-4 OE atf6 rnai	39.09	0	0
9	0				WT EV v.s. fmo-4 KO rnai	18.99	1.3e-05	0.0001
13	1				fmo-4 OE EV v.s. WT EV	58.41	0	0
15	4				fmo-4 OE EV v.s. fmo-4 KO EV	90.24	0	0
17	7				fmo-4 OE EV v.s. WT atf6 rnai	15.75	0.0001	0.0004
20	13				fmo-4 OE EV v.s. fmo-4 OE atf6 rnai	2.55	0.1105	0.5525
22	12				fmo-4 OE EV v.s. fmo-4 KO rnai	101.55	0	0
24	31				fmo-4 KO EV v.s. WT EV	11	0.0009	0.0046
27	34				fmo-4 KO EV v.s. fmo-4 OE EV	90.24	0	0
29	9				fmo-4 KO EV v.s. WT atf6 rnai	63.58	0	0
31	8				fmo-4 KO EV v.s. fmo-4 OE atf6 rnai	72.27	0	0
34					fmo-4 KO EV v.s. fmo-4 KO rnai	1.34	0.2479	1
36					WT atf6 rnai v.s. WT EV	25.66	4.1e-07	2e-06
38					WT atf6 rnai v.s. fmo-4 OE EV	15.75	0.0001	0.0004
41					WT atf6 rnai v.s. fmo-4 KO EV	63.58	0	0
43					WT atf6 rnai v.s. fmo-4 OE atf6 rnai	4.67	0.0308	0.1538
45					WT atf6 rnai v.s. fmo-4 KO rnai	78.84	0	0
					fmo-4 OE atf6 rnai v.s. WT EV	39.09	0	0
% WT atf6 [105]					fmo-4 OE atf6 rnai v.s. fmo-4 OE EV	2.55	0.1105	0.5525
#days	dead	censored			fmo-4 OE atf6 rnai v.s. fmo-4 KO EV	72.27	0	0
0					fmo-4 OE atf6 rnai v.s. WT atf6 rnai	4.67	0.0308	0.1538
5					fmo-4 OE atf6 rnai v.s. fmo-4 KO rnai	84.99	0	0
7					fmo-4 KO rnai v.s. WT EV	18.99	1.3e-05	0.0001
9	0				fmo-4 KO rnai v.s. fmo-4 OE EV	101.55	0	0
13	0				fmo-4 KO rnai v.s. fmo-4 KO EV	1.34	0.2479	1
15	0				fmo-4 KO rnai v.s. WT atf6 rnai	78.84	0	0
17	3				fmo-4 KO rnai v.s. fmo-4 OE atf6 rnai	84.99	0	0
20	7
22	8
24	18
27	17
29	21
31	13
34	15
36	2
38	1
41
43
45
% C9 atf6 [114]
#days	dead	censored
0
5
7
9	0
13	2
15	1
17	4
20	6
22	7
24	14
27	15
29	27
31	15
34	16
36	2
38	5
41
43
45
% fmo2 atf6 [68]
#days	dead	censored
0
5
7
9	0
13	3
15	2
17	3
20	5
22	9
24	16
27	15
29	12
31	2
34	1
36
38
41
43
45
% 4OE atf6 [69]
#days	dead	censored
0
5
7
9	0
13	3
15	1
17	9
20	4
22	6
24	10
27	14
29	9
31	4
34	8
36	0
38	1
41
43
45
% 4KO atf6 [89]
#days	dead	censored
0
5
7
9	0
13	3
15	3
17	7
20	4
22	8
24	20
27	22
29	18
31	4
34
36
38
41
43
45
% fmo-2 OE EV [112]
#days	dead	censored
0
5
7
9	0
13	1
15	1
17	4
20	6
22	6
24	11
27	19
29	25
31	15
34	14
36	6
38	2
41	0
43	2
45
% fmo-4 OE EV [117]
#days	dead	censored
0
5
7
9	0
13	2
15	2
17	4
20	5
22	6
24	13
27	14
29	26
31	19
34	17
36	4
38	5
41
43
45
% fmo-4 KO EV [100]
#days	dead	censored
0
5
7
9	0
13	4
15	7
17	5
20	13
22	10
24	27
27	21
29	11
31	2
34
36
38
41
43
45
% fmo-2 KO EV [86]
#days	dead	censored
0
5
7
9	0
13	3
15	5
17	9
20	8
22	10
24	14
27	15
29	19
31	3
34
36
38
41
43
45

## Sheet: stats atf-4
% WT EV [119]								condition	chi	pvalue	corrected_pvalue
#days	dead	censored						WT EV v.s. WT atf4	12.96	0.0003	0.0029	****
0								WT EV v.s. C9 atf4	42.64	0	0	****
5								WT EV v.s. fmo2 atf4	0.68	0.4106	1	NS
7								WT EV v.s. 4OE atf4	39.94	0	0	****
9	0							WT EV v.s. 4KO atf4	0.12	0.7286	1	NS
13	1							WT EV v.s. fmo-2 OE EV	49.67	0	0	****
15	4							WT EV v.s. fmo-4 OE EV	53.7	0	0	****
17	7							WT EV v.s. fmo-4 KO EV	2.67	0.1022	0.9196
20	13							WT EV v.s. fmo-2 KO EV	0.01	0.9183	1
22	12							WT atf4 v.s. WT EV	12.96	0.0003	0.0029
24	31							WT atf4 v.s. C9 atf4	19.14	1.2e-05	0.0001
27	34							WT atf4 v.s. fmo2 atf4	17.05	3.6e-05	0.0003
29	9							WT atf4 v.s. 4OE atf4	10.92	0.001	0.0086
31	8							WT atf4 v.s. 4KO atf4	9.11	0.0025	0.0228
34								WT atf4 v.s. fmo-2 OE EV	22.68	1.9e-06	1.7e-05
36								WT atf4 v.s. fmo-4 OE EV	27.03	2e-07	1.8e-06
38								WT atf4 v.s. fmo-4 KO EV	25.49	4.4e-07	4e-06
41								WT atf4 v.s. fmo-2 KO EV	10.21	0.0014	0.0126
43								C9 atf4 v.s. WT EV	42.64	0	0
45								C9 atf4 v.s. WT atf4	19.14	1.2e-05	0.0001
								C9 atf4 v.s. fmo2 atf4	40.62	0	0
% WT atf4 [115]								C9 atf4 v.s. 4OE atf4	3.01	0.0826	0.7435
#days	dead	censored						C9 atf4 v.s. 4KO atf4	34.45	4.4e-09	3.9e-08
0								C9 atf4 v.s. fmo-2 OE EV	0.39	0.5315	1
5								C9 atf4 v.s. fmo-4 OE EV	0.64	0.4252	1
7								C9 atf4 v.s. fmo-4 KO EV	53.23	0	0
9	0							C9 atf4 v.s. fmo-2 KO EV	36.3	0	0
13	1							fmo2 atf4 v.s. WT EV	0.68	0.4106	1
15	4							fmo2 atf4 v.s. WT atf4	17.05	3.6e-05	0.0003
17	1							fmo2 atf4 v.s. C9 atf4	40.62	0	0
20	5							fmo2 atf4 v.s. 4OE atf4	40.58	0	0
22	8							fmo2 atf4 v.s. 4KO atf4	0.14	0.7086	1
24	26							fmo2 atf4 v.s. fmo-2 OE EV	46.4	0	0
27	24							fmo2 atf4 v.s. fmo-4 OE EV	49.75	0	0
29	36							fmo2 atf4 v.s. fmo-4 KO EV	0.53	0.4661	1
31	10							fmo2 atf4 v.s. fmo-2 KO EV	0.42	0.5179	1
34								4OE atf4 v.s. WT EV	39.94	0	0
36								4OE atf4 v.s. WT atf4	10.92	0.001	0.0086
38								4OE atf4 v.s. C9 atf4	3.01	0.0826	0.7435
41								4OE atf4 v.s. fmo2 atf4	40.58	0	0
43								4OE atf4 v.s. 4KO atf4	29.87	4.6e-08	4.2e-07
45								4OE atf4 v.s. fmo-2 OE EV	4.87	0.0274	0.2463
								4OE atf4 v.s. fmo-4 OE EV	6.53	0.0106	0.0952
								4OE atf4 v.s. fmo-4 KO EV	53.4	0	0
% C9 atf4 [109]								4OE atf4 v.s. fmo-2 KO EV	31	2.6e-08	2.3e-07
#days	dead	censored						4KO atf4 v.s. WT EV	0.12	0.7286	1
0								4KO atf4 v.s. WT atf4	9.11	0.0025	0.0228
5								4KO atf4 v.s. C9 atf4	34.45	4.4e-09	3.9e-08
7								4KO atf4 v.s. fmo2 atf4	0.14	0.7086	1
9	0							4KO atf4 v.s. 4OE atf4	29.87	4.6e-08	4.2e-07
13	0							4KO atf4 v.s. fmo-2 OE EV	39.7	0	0
15	3							4KO atf4 v.s. fmo-4 OE EV	43.09	0	0
17	5							4KO atf4 v.s. fmo-4 KO EV	1.11	0.2925	1
20	5							4KO atf4 v.s. fmo-2 KO EV	0.01	0.9399	1
22	7							fmo-2 OE EV v.s. WT EV	49.67	0	0
24	14							fmo-2 OE EV v.s. WT atf4	22.68	1.9e-06	1.7e-05
27	12							fmo-2 OE EV v.s. C9 atf4	0.39	0.5315	1
29	25							fmo-2 OE EV v.s. fmo2 atf4	46.4	0	0
31	19							fmo-2 OE EV v.s. 4OE atf4	4.87	0.0274	0.2463
34	10							fmo-2 OE EV v.s. 4KO atf4	39.7	0	0
36	7							fmo-2 OE EV v.s. fmo-4 OE EV	0.01	0.9312	1
38	2							fmo-2 OE EV v.s. fmo-4 KO EV	59.81	0	0
41								fmo-2 OE EV v.s. fmo-2 KO EV	40.57	0	0
43								fmo-4 OE EV v.s. WT EV	53.7	0	0
45								fmo-4 OE EV v.s. WT atf4	27.03	2e-07	1.8e-06
								fmo-4 OE EV v.s. C9 atf4	0.64	0.4252	1
								fmo-4 OE EV v.s. fmo2 atf4	49.75	0	0
								fmo-4 OE EV v.s. 4OE atf4	6.53	0.0106	0.0952
% fmo2 atf4 [77]								fmo-4 OE EV v.s. 4KO atf4	43.09	0	0
#days	dead	censored						fmo-4 OE EV v.s. fmo-2 OE EV	0.01	0.9312	1
0								fmo-4 OE EV v.s. fmo-4 KO EV	64.02	0	0
5								fmo-4 OE EV v.s. fmo-2 KO EV	44.86	0	0
7								fmo-4 KO EV v.s. WT EV	2.67	0.1022	0.9196
9	0							fmo-4 KO EV v.s. WT atf4	25.49	4.4e-07	4e-06
13	0							fmo-4 KO EV v.s. C9 atf4	53.23	0	0
15	7							fmo-4 KO EV v.s. fmo2 atf4	0.53	0.4661	1
17	2							fmo-4 KO EV v.s. 4OE atf4	53.4	0	0
20	5							fmo-4 KO EV v.s. 4KO atf4	1.11	0.2925	1
22	10							fmo-4 KO EV v.s. fmo-2 OE EV	59.81	0	0
24	26							fmo-4 KO EV v.s. fmo-4 OE EV	64.02	0	0
27	16							fmo-4 KO EV v.s. fmo-2 KO EV	1.89	0.1691	1
29	9							fmo-2 KO EV v.s. WT EV	0.01	0.9183	1
31	2							fmo-2 KO EV v.s. WT atf4	10.21	0.0014	0.0126
34								fmo-2 KO EV v.s. C9 atf4	36.3	0	0
36								fmo-2 KO EV v.s. fmo2 atf4	0.42	0.5179	1	NS
38								fmo-2 KO EV v.s. 4OE atf4	31	2.6e-08	2.3e-07
41								fmo-2 KO EV v.s. 4KO atf4	0.01	0.9399	1
43								fmo-2 KO EV v.s. fmo-2 OE EV	40.57	0	0
45								fmo-2 KO EV v.s. fmo-4 OE EV	44.86	0	0
								fmo-2 KO EV v.s. fmo-4 KO EV	1.89	0.1691	1
% 4OE atf4 [121]
#days	dead	censored
0
5
7
9	0
13	0
15	4
17	1
20	4
22	7
24	14
27	29
29	35
31	15
34	9
36	3
38
41
43
45
% 4KO atf4 [82]
#days	dead	censored
0
5
7
9	0
13	7
15	6
17	5
20	12
22	5
24	15
27	14
29	10
31	8
34
36
38
41
43
45
% fmo-2 OE EV [112]
#days	dead	censored
0
5
7
9	0
13	1
15	1
17	4
20	6
22	6
24	11
27	19
29	25
31	15
34	14
36	6
38	2
41	0
43	2
45
% fmo-4 OE EV [117]
#days	dead	censored
0
5
7
9	0
13	2
15	2
17	4
20	5
22	6
24	13
27	14
29	26
31	19
34	17
36	4
38	5
41
43
45
% fmo-4 KO EV [100]
#days	dead	censored
0
5
7
9	0
13	4
15	7
17	5
20	13
22	10
24	27
27	21
29	11
31	2
34
36
38
41
43
45
% fmo-2 KO EV [86]
#days	dead	censored
0
5
7
9	0
13	3
15	5
17	9
20	8
22	10
24	14
27	15
29	19
31	3
34
36
38
41
43
45

## Sheet: Sheet1
#1	N2								#1	N2					#1	N2
#2	Lei42	fmo-2p::MC; unc-119p::HIF-1(P621A); JT307 #1							#2	Lei42	fmo-2p::MC; unc-119p::HIF-1(P621A); JT307 #1				#11L	Lei51	fmo-2p::MC; JT307; gcy-31; gcy-36 - XA2262 sibling #1
#3	Lei43	fmo-2p::MC; unc-119p::HIF-1(P621A); JT307 #2							#3	Lei43	fmo-2p::MC; unc-119p::HIF-1(P621A); JT307 #2				#12L	Lei52	fmo-2p::MC; JT307; gcy-33; gcy-36 - XA2262 sibling #1
#4	Lei44	fmo-2p::MC; TU3311; CB5602 #1							#4	Lei44	fmo-2p::MC; TU3311; CB5602 #1				#13	Lei53	fmo-2p::MC; JT307; gcy-33; gcy-36 - XA2262 sibling #2
#5	Lei45	fmo-2p::MC; TU3311 #1							#5	Lei45	fmo-2p::MC; TU3311 #1				#14L	Lei55	fmo-2p::MC; JT307 - XA2262 sibling #1
#6	Lei46	fmo-2p::MC; CB5602 #1							#6	Lei46	fmo-2p::MC; CB5602 #1				#15L	Lei56	fmo-2p::MC; JT307 - XA2262 sibling #2
#7	Lei47	fmo-2p::MC; TU3311; CB5602 #2							#7	Lei47	fmo-2p::MC; TU3311; CB5602 #2				#16	Lei57	fmo-2p::MC - XA2262 sibling #1
#8L	Lei48	fmo-2p::MC; JT307; XA2262 #1													#17	Lei58	fmo-2p::MC - XA2262 sibling #2
#9	Lei49	fmo-2p::MC; JT307; XA2262 #2													#18	Lei59	fmo-2p::MC; gcy-33; gcy-36 - XA2262 sibling #1
#10L	Lei50	fmo-2p::MC; JT307; XA2262 #3							#1	N2					#19	Lei60	fmo-2p::MC; gcy-33; gcy-36 - XA2262 sibling #2
#11L	Lei51	fmo-2p::MC; JT307; gcy-31; gcy-36 - XA2262 sibling #1							#8L	Lei48	fmo-2p::MC; JT307; XA2262 #1
#12L	Lei52	fmo-2p::MC; JT307; gcy-33; gcy-36 - XA2262 sibling #1							#9	Lei49	fmo-2p::MC; JT307; XA2262 #2
#13	Lei53	fmo-2p::MC; JT307; gcy-33; gcy-36 - XA2262 sibling #2							#10L	Lei50	fmo-2p::MC; JT307; XA2262 #3
#14L	Lei55	fmo-2p::MC; JT307 - XA2262 sibling #1							#14L	Lei55	fmo-2p::MC; JT307 - XA2262 sibling #1
#15L	Lei56	fmo-2p::MC; JT307 - XA2262 sibling #2							#15L	Lei56	fmo-2p::MC; JT307 - XA2262 sibling #2
#16	Lei57	fmo-2p::MC - XA2262 sibling #1							#16	Lei57	fmo-2p::MC - XA2262 sibling #1
#17	Lei58	fmo-2p::MC - XA2262 sibling #2							#17	Lei58	fmo-2p::MC - XA2262 sibling #2
#18	Lei59	fmo-2p::MC; gcy-33; gcy-36 - XA2262 sibling #1							#20	Lei61	fmo-2p::MC; XA2262 #1
#19	Lei60	fmo-2p::MC; gcy-33; gcy-36 - XA2262 sibling #2							#21	Lei62	fmo-2p::MC; XA2262 #2
#20	Lei61	fmo-2p::MC; XA2262 #1
#21	Lei62	fmo-2p::MC; XA2262 #2
