# Supplementary material for: fmo-4 promotes longevity and stress resistance via ER to mitochondria calcium regulation in C. elegans
Source: eLife. 2025 Feb 14;13:RP99971. doi: 10.7554/eLife.99971 (PMC11828484; doi:10.7554/eLife.99971)
Supplement: Figure 7—source data 3. [file elife-99971-fig7-data3.zip › Fig 7-Source Data 3/01.28.22 fmo4 on atf-4 and atf-6 RNAi lifespan.xlsx]

## Sheet: lifespan
strain	day	alive	dead-total	dead-normal	dead-ruptured	censored	ratio-alive	percentage-alive
N2 EV	0	119	0				1	100
N2 EV	5	119	0				1	100
N2 EV	7	119	0				1	100						1	2	3	4	5	6	7	8	9	10	11	12	13	14	15
N2 EV	9	119	0	0			1	100			plot data here-->		day	WT EV	WT; atf-4 RNAi	WT; atf-6 RNAi	fmo-2 OE EV	fmo-2 OE; atf-4 RNAi	fmo-2 OE; atf-6 RNAi	fmo-2 EV	fmo-2; atf-4 RNAi	fmo-2; atf-6 RNAi	fmo-4 OE EV	fmo-4 OE; atf-4 RNAi	fmo-4 OE; atf-6 RNAi	fmo-4 KO EV	fmo-4 KO; atf-4 RNAi	fmo-4 KO; atf-6 RNAi	2O;4K EV	2O;4K atf-4 RNAi	2O;4K atf-6 RNAi
N2 EV	13	118	1	1			0.991597	99.1597				0	0	100	100	100	100	100	100	100	100	100	100	100	100	100	100	100	100	100	100
N2 EV	15	114	5	4			0.957983	95.7983				5	5	100	100	100	100	100	100	100	100	100	100	100	100	100	100	100	100	100	100
N2 EV	17	107	12	7			0.89916	89.916				7	7	100	100	100	100	100	100	100	100	100	100	100	100	100	100	100	100	100	100
N2 EV	20	94	25	13			0.789916	78.9916				9	9	100	100	100	100	100	100	100	100	100	100	100	100	100	100	100	100	100	100
N2 EV	22	82	37	12			0.689076	68.9076				13	13	99.1597	99.1304	100	99.1071	100	98.2456	96.5116	100	95.5882	98.2906	100	95.6522	96	91.4634	96.6292	95.2	93.913	95.4023
N2 EV	24	51	68	31			0.428571	42.8571				15	15	95.7983	95.6522	100	98.2143	97.2477	97.3684	90.6977	90.9091	92.6471	96.5812	96.6942	94.2029	89	84.1463	93.2584	88.8	87.8261	88.5057
N2 EV	27	17	102	34			0.142857	14.2857				17	17	89.916	94.7826	97.1429	94.6429	92.6606	93.8596	80.2326	88.3117	88.2353	93.1624	95.8678	81.1594	84	78.0488	85.3933	83.2	80	75.8621
N2 EV	29	8	111	9			0.0672269	6.72269				20	20	78.9916	90.4348	90.4762	89.2857	88.0734	88.5965	70.9302	81.8182	80.8824	88.8889	92.562	75.3623	71	63.4146	80.8989	71.2	66.9565	64.3678
N2 EV	31	0	119	8			0	0				22	22	68.9076	83.4783	82.8571	83.9286	81.6514	82.4561	59.3023	68.8312	67.6471	83.7607	86.7769	66.6667	61	57.3171	71.9101	60	59.1304	49.4253
N2 EV	34	0	119				0	0				24	24	42.8571	60.8696	65.7143	74.1071	68.8073	70.1754	43.0233	35.0649	44.1176	72.6496	75.2066	52.1739	34	39.0244	49.4382	34.4	35.6522	31.0345
N2 EV	36	0	119				0	0				27	27	14.2857	40	49.5238	57.1429	57.7982	57.0175	25.5814	14.2857	22.0588	60.6838	51.2397	31.8841	13	21.9512	24.7191	16	19.1304	12.6437
N2 EV	38	0	119				0	0				29	29	6.72269	8.69565	29.5238	34.8214	34.8624	33.3333	3.48837	2.5974	4.41176	38.4615	22.314	18.8406	2	9.7561	4.49438	2.4	2.6087	2.29885
N2 EV	41	0	119				0	0				31	31	0	0	17.1429	21.4286	17.4312	20.1754	0	0	1.47059	22.2222	9.91736	13.0435	0	0	0	0	0	0
N2 EV	43	0	119				0	0				34	34			2.85714	8.92857	8.25688	6.14035			0	7.69231	2.47934	1.44928
N2 EV	45	0	119				0	0				36	36			0.952381	3.57143	1.83486	4.38596				4.2735	0	1.44928
												38	38			0	1.78571	0	0				0		0
C9 EV	0	112	0				1	100				41	41				1.78571
C9 EV	5	112	0				1	100				43	43				0
C9 EV	7	112	0				1	100				45	45
C9 EV	9	112	0	0			1	100
C9 EV	13	111	1	1			0.991071	99.1071
C9 EV	15	110	2	1			0.982143	98.2143
C9 EV	17	106	6	4			0.946429	94.6429
C9 EV	20	100	12	6			0.892857	89.2857
C9 EV	22	94	18	6			0.839286	83.9286
C9 EV	24	83	29	11			0.741071	74.1071
C9 EV	27	64	48	19			0.571429	57.1429
C9 EV	29	39	73	25			0.348214	34.8214
C9 EV	31	24	88	15			0.214286	21.4286
C9 EV	34	10	102	14			0.0892857	8.92857
C9 EV	36	4	108	6			0.0357143	3.57143
C9 EV	38	2	110	2			0.0178571	1.78571
C9 EV	41	2	110	0			0.0178571	1.78571
C9 EV	43	0	112	2			0	0
C9 EV	45	0	112				0	0
fmo2 EV	0	86	0				1	100
fmo2 EV	5	86	0				1	100
fmo2 EV	7	86	0				1	100
fmo2 EV	9	86	0	0			1	100
fmo2 EV	13	83	3	3			0.965116	96.5116
fmo2 EV	15	78	8	5			0.906977	90.6977
fmo2 EV	17	69	17	9			0.802326	80.2326
fmo2 EV	20	61	25	8			0.709302	70.9302
fmo2 EV	22	51	35	10			0.593023	59.3023
fmo2 EV	24	37	49	14			0.430233	43.0233
fmo2 EV	27	22	64	15			0.255814	25.5814
fmo2 EV	29	3	83	19			0.0348837	3.48837
fmo2 EV	31	0	86	3			0	0
fmo2 EV	34	0	86				0	0
fmo2 EV	36	0	86				0	0
fmo2 EV	38	0	86				0	0
fmo2 EV	41	0	86				0	0
fmo2 EV	43	0	86				0	0
fmo2 EV	45	0	86				0	0
4OE EV	0	117	0				1	100
4OE EV	5	117	0				1	100
4OE EV	7	117	0				1	100
4OE EV	9	117	0	0			1	100
4OE EV	13	115	2	2			0.982906	98.2906
4OE EV	15	113	4	2			0.965812	96.5812
4OE EV	17	109	8	4			0.931624	93.1624
4OE EV	20	104	13	5			0.888889	88.8889
4OE EV	22	98	19	6			0.837607	83.7607
4OE EV	24	85	32	13			0.726496	72.6496
4OE EV	27	71	46	14			0.606838	60.6838
4OE EV	29	45	72	26			0.384615	38.4615
4OE EV	31	26	91	19			0.222222	22.2222
4OE EV	34	9	108	17			0.0769231	7.69231
4OE EV	36	5	112	4			0.042735	4.2735
4OE EV	38	0	117	5			0	0
4OE EV	41	0	117				0	0
4OE EV	43	0	117				0	0
4OE EV	45	0	117				0	0
4KO EV	0	100	0				1	100
4KO EV	5	100	0				1	100
4KO EV	7	100	0				1	100
4KO EV	9	100	0	0			1	100
4KO EV	13	96	4	4			0.96	96
4KO EV	15	89	11	7			0.89	89
4KO EV	17	84	16	5			0.84	84
4KO EV	20	71	29	13			0.71	71
4KO EV	22	61	39	10			0.61	61
4KO EV	24	34	66	27			0.34	34
4KO EV	27	13	87	21			0.13	13
4KO EV	29	2	98	11			0.02	2
4KO EV	31	0	100	2			0	0
4KO EV	34	0	100				0	0
4KO EV	36	0	100				0	0
4KO EV	38	0	100				0	0
4KO EV	41	0	100				0	0
4KO EV	43	0	100				0	0
4KO EV	45	0	100				0	0
2O4K EV	0	125	0				1	100
2O4K EV	5	125	0				1	100
2O4K EV	7	125	0				1	100
2O4K EV	9	125	0	0			1	100
2O4K EV	13	119	6	6			0.952	95.2
2O4K EV	15	111	14	8			0.888	88.8
2O4K EV	17	104	21	7			0.832	83.2
2O4K EV	20	89	36	15			0.712	71.2
2O4K EV	22	75	50	14			0.6	60
2O4K EV	24	43	82	32			0.344	34.4
2O4K EV	27	20	105	23			0.16	16
2O4K EV	29	3	122	17			0.024	2.4
2O4K EV	31	0	125	3			0	0
2O4K EV	34	0	125				0	0
2O4K EV	36	0	125				0	0
2O4K EV	38	0	125				0	0
2O4K EV	41	0	125				0	0
2O4K EV	43	0	125				0	0
2O4K EV	45	0	125				0	0
N2 atf-4	0	115	0				1	100
N2 atf-4	5	115	0				1	100
N2 atf-4	7	115	0				1	100
N2 atf-4	9	115	0	0			1	100
N2 atf-4	13	114	1	1			0.991304	99.1304
N2 atf-4	15	110	5	4			0.956522	95.6522
N2 atf-4	17	109	6	1			0.947826	94.7826
N2 atf-4	20	104	11	5			0.904348	90.4348
N2 atf-4	22	96	19	8			0.834783	83.4783
N2 atf-4	24	70	45	26			0.608696	60.8696
N2 atf-4	27	46	69	24			0.4	40
N2 atf-4	29	10	105	36			0.0869565	8.69565
N2 atf-4	31	0	115	10			0	0
N2 atf-4	34	0	115				0	0
N2 atf-4	36	0	115				0	0
N2 atf-4	38	0	115				0	0
N2 atf-4	41	0	115				0	0
N2 atf-4	43	0	115				0	0
N2 atf-4	45	0	115				0	0
C9 atf-4	0	109	0				1	100
C9 atf-4	5	109	0				1	100
C9 atf-4	7	109	0				1	100
C9 atf-4	9	109	0	0			1	100
C9 atf-4	13	109	0	0			1	100
C9 atf-4	15	106	3	3			0.972477	97.2477
C9 atf-4	17	101	8	5			0.926606	92.6606
C9 atf-4	20	96	13	5			0.880734	88.0734
C9 atf-4	22	89	20	7			0.816514	81.6514
C9 atf-4	24	75	34	14			0.688073	68.8073
C9 atf-4	27	63	46	12			0.577982	57.7982
C9 atf-4	29	38	71	25			0.348624	34.8624
C9 atf-4	31	19	90	19			0.174312	17.4312
C9 atf-4	34	9	100	10			0.0825688	8.25688
C9 atf-4	36	2	107	7			0.0183486	1.83486
C9 atf-4	38	0	109	2			0	0
C9 atf-4	41	0	109				0	0
C9 atf-4	43	0	109				0	0
C9 atf-4	45
fmo2 atf-4	0	77	0				1	100
fmo2 atf-4	5	77	0				1	100
fmo2 atf-4	7	77	0				1	100
fmo2 atf-4	9	77	0	0			1	100
fmo2 atf-4	13	77	0	0			1	100
fmo2 atf-4	15	70	7	7			0.909091	90.9091
fmo2 atf-4	17	68	9	2			0.883117	88.3117
fmo2 atf-4	20	63	14	5			0.818182	81.8182
fmo2 atf-4	22	53	24	10			0.688312	68.8312
fmo2 atf-4	24	27	50	26			0.350649	35.0649
fmo2 atf-4	27	11	66	16			0.142857	14.2857
fmo2 atf-4	29	2	75	9			0.025974	2.5974
fmo2 atf-4	31	0	77	2			0	0
fmo2 atf-4	34	0	77				0	0
fmo2 atf-4	36	0	77				0	0
fmo2 atf-4	38	0	77				0	0
fmo2 atf-4	41	0	77				0	0
fmo2 atf-4	43	0	77				0	0
fmo2 atf-4	45	0	77				0	0
fmo2 atf-4	47	0	77				0	0
4OE atf-4	0	121	0				1	100
4OE atf-4	5	121	0				1	100
4OE atf-4	7	121	0				1	100
4OE atf-4	9	121	0	0			1	100
4OE atf-4	13	121	0	0			1	100
4OE atf-4	15	117	4	4			0.966942	96.6942
4OE atf-4	17	116	5	1			0.958678	95.8678
4OE atf-4	20	112	9	4			0.92562	92.562
4OE atf-4	22	105	16	7			0.867769	86.7769
4OE atf-4	24	91	30	14			0.752066	75.2066
4OE atf-4	27	62	59	29			0.512397	51.2397
4OE atf-4	29	27	94	35			0.22314	22.314
4OE atf-4	31	12	109	15			0.0991736	9.91736
4OE atf-4	34	3	118	9			0.0247934	2.47934
4OE atf-4	36	0	121	3			0	0
4OE atf-4	38	0	121				0	0
4OE atf-4	41	0	121				0	0
4OE atf-4	43	0	121				0	0
	45
4KO atf-4	0	82	0				1	100
4KO atf-4	5	82	0				1	100
4KO atf-4	7	82	0				1	100
4KO atf-4	9	82	0	0			1	100
4KO atf-4	13	75	7	7			0.914634	91.4634
4KO atf-4	15	69	13	6			0.841463	84.1463
4KO atf-4	17	64	18	5			0.780488	78.0488
4KO atf-4	20	52	30	12			0.634146	63.4146
4KO atf-4	22	47	35	5			0.573171	57.3171
4KO atf-4	24	32	50	15			0.390244	39.0244
4KO atf-4	27	18	64	14			0.219512	21.9512
4KO atf-4	29	8	74	10			0.097561	9.7561
4KO atf-4	31	0	82	8			0	0
4KO atf-4	34	0	82				0	0
4KO atf-4	36	0	82				0	0
4KO atf-4	38	0	82				0	0
4KO atf-4	41	0	82				0	0
4KO atf-4	43	0	82				0	0
4KO atf-4	45
2O4K atf-4	0	115	0				1	100
2O4K atf-4	5	115	0				1	100
2O4K atf-4	7	115	0				1	100
2O4K atf-4	9	115	0	0			1	100
2O4K atf-4	13	108	7	7			0.93913	93.913
2O4K atf-4	15	101	14	7			0.878261	87.8261
2O4K atf-4	17	92	23	9			0.8	80
2O4K atf-4	20	77	38	15			0.669565	66.9565
2O4K atf-4	22	68	47	9			0.591304	59.1304
2O4K atf-4	24	41	74	27			0.356522	35.6522
2O4K atf-4	27	22	93	19			0.191304	19.1304
2O4K atf-4	29	3	112	19			0.026087	2.6087
2O4K atf-4	31	0	115	3			0	0
2O4K atf-4	34	0	115				0	0
2O4K atf-4	36	0	115				0	0
2O4K atf-4	38	0	115				0	0
2O4K atf-4	41	0	115				0	0
2O4K atf-4	43	0	115				0	0
2O4K atf-4	45
N2 atf-6	0	105	0				1	100
N2 atf-6	5	105	0				1	100
N2 atf-6	7	105	0				1	100
N2 atf-6	9	105	0	0			1	100
N2 atf-6	13	105	0	0			1	100
N2 atf-6	15	105	0	0			1	100
N2 atf-6	17	102	3	3			0.971429	97.1429
N2 atf-6	20	95	10	7			0.904762	90.4762
N2 atf-6	22	87	18	8			0.828571	82.8571
N2 atf-6	24	69	36	18			0.657143	65.7143
N2 atf-6	27	52	53	17			0.495238	49.5238
N2 atf-6	29	31	74	21			0.295238	29.5238
N2 atf-6	31	18	87	13			0.171429	17.1429
N2 atf-6	34	3	102	15			0.0285714	2.85714
N2 atf-6	36	1	104	2			0.00952381	0.952381
N2 atf-6	38	0	105	1			0	0
N2 atf-6	41	0	105				0	0
N2 atf-6	43	0	105				0	0
N2 atf-6	45	0	105				0	0
C9 atf-6	0	114	0				1	100
C9 atf-6	5	114	0				1	100
C9 atf-6	7	114	0				1	100
C9 atf-6	9	114	0	0			1	100
C9 atf-6	13	112	2	2			0.982456	98.2456
C9 atf-6	15	111	3	1			0.973684	97.3684
C9 atf-6	17	107	7	4			0.938596	93.8596
C9 atf-6	20	101	13	6			0.885965	88.5965
C9 atf-6	22	94	20	7			0.824561	82.4561
C9 atf-6	24	80	34	14			0.701754	70.1754
C9 atf-6	27	65	49	15			0.570175	57.0175
C9 atf-6	29	38	76	27			0.333333	33.3333
C9 atf-6	31	23	91	15			0.201754	20.1754
C9 atf-6	34	7	107	16			0.0614035	6.14035
C9 atf-6	36	5	109	2			0.0438596	4.38596
C9 atf-6	38	0	114	5			0	0
C9 atf-6	41	0	114				0	0
C9 atf-6	43	0	114				0	0
C9 atf-6	45
fmo2 atf-6	0	68	0				1	100
fmo2 atf-6	5	68	0				1	100
fmo2 atf-6	7	68	0				1	100
fmo2 atf-6	9	68	0	0			1	100
fmo2 atf-6	13	65	3	3			0.955882	95.5882
fmo2 atf-6	15	63	5	2			0.926471	92.6471
fmo2 atf-6	17	60	8	3			0.882353	88.2353
fmo2 atf-6	20	55	13	5			0.808824	80.8824
fmo2 atf-6	22	46	22	9			0.676471	67.6471
fmo2 atf-6	24	30	38	16			0.441176	44.1176
fmo2 atf-6	27	15	53	15			0.220588	22.0588
fmo2 atf-6	29	3	65	12			0.0441176	4.41176
fmo2 atf-6	31	1	67	2			0.0147059	1.47059
fmo2 atf-6	34	0	68	1			0	0
fmo2 atf-6	36	0	68				0	0
fmo2 atf-6	38	0	68				0	0
fmo2 atf-6	41	0	68				0	0
fmo2 atf-6	43	0	68				0	0
fmo2 atf-6	45
4OE atf-6	0	69	0			0	1	100
4OE atf-6	5	69	0			0	1	100
4OE atf-6	7	69	0			0	1	100
4OE atf-6	9	69	0	0		0	1	100
4OE atf-6	13	66	3	3		0	0.956522	95.6522
4OE atf-6	15	65	4	1		0	0.942029	94.2029
4OE atf-6	17	56	13	9		0	0.811594	81.1594
4OE atf-6	20	52	17	4		0	0.753623	75.3623
4OE atf-6	22	46	23	6		0	0.666667	66.6667
4OE atf-6	24	36	33	10		0	0.521739	52.1739
4OE atf-6	27	22	47	14		0	0.318841	31.8841
4OE atf-6	29	13	56	9		0	0.188406	18.8406
4OE atf-6	31	9	60	4		0	0.130435	13.0435
4OE atf-6	34	1	68	8		0	0.0144928	1.44928
4OE atf-6	36	1	68	0		0	0.0144928	1.44928
4OE atf-6	38	0	69	1		0	0	0
4OE atf-6	41	0	69			0	0	0
4OE atf-6	43	0	69			0	0	0
4OE atf-6	45	69	0			0	1	100
4KO atf-6	0	89	0			0	1	100
4KO atf-6	5	89	0			0	1	100
4KO atf-6	7	89	0			0	1	100
4KO atf-6	9	89	0	0		0	1	100
4KO atf-6	13	86	3	3		0	0.966292	96.6292
4KO atf-6	15	83	6	3		0	0.932584	93.2584
4KO atf-6	17	76	13	7		0	0.853933	85.3933
4KO atf-6	20	72	17	4		0	0.808989	80.8989
4KO atf-6	22	64	25	8		0	0.719101	71.9101
4KO atf-6	24	44	45	20		0	0.494382	49.4382
4KO atf-6	27	22	67	22		0	0.247191	24.7191
4KO atf-6	29	4	85	18		0	0.0449438	4.49438
4KO atf-6	31	0	89	4		0	0	0
4KO atf-6	34	0	89			0	0	0
4KO atf-6	36	0	89			0	0	0
4KO atf-6	38	0	89			0	0	0
4KO atf-6	41	0	89			0	0	0
4KO atf-6	43	89	0			0	1	100
4KO atf-6	45	89	0			0	1	100
		89
2O4K atf-6	0	87	0			0	1	100
2O4K atf-6	5	87	0			0	1	100
2O4K atf-6	7	87	0			0	1	100
2O4K atf-6	9	87	0	0		0	1	100
2O4K atf-6	13	83	4	4		0	0.954023	95.4023
2O4K atf-6	15	77	10	6		0	0.885057	88.5057
2O4K atf-6	17	66	21	11		0	0.758621	75.8621
2O4K atf-6	20	56	31	10		0	0.643678	64.3678
2O4K atf-6	22	43	44	13		0	0.494253	49.4253
2O4K atf-6	24	27	60	16		0	0.310345	31.0345
2O4K atf-6	27	11	76	16		0	0.126437	12.6437
2O4K atf-6	29	2	85	9		0	0.0229885	2.29885
2O4K atf-6	31	0	87	2		0	0	0
2O4K atf-6	34	0	87			0	0	0
2O4K atf-6	36	0	87			0	0	0
2O4K atf-6	38	0	87			0	0	0
2O4K atf-6	41	0	87			0	0	0
2O4K atf-6	43	0	87			0	0	0
2O4K atf-6	45	0	87			0	0	0
							0

## Sheet: stats
% WT EV [119]
#days	dead	censored
0
5
7
9	0
13	1
15	4
17	7
20	13
22	12
24	31
27	34
29	9
31	8
34
36
38
41
43
45
% fmo-4 OE EV [117]
#days	dead	censored
0
5
7
9	0
13	2
15	2
17	4
20	5
22	6
24	13
27	14
29	26
31	19
34	17
36	4
38	5
41
43
45
% fmo-4 KO EV [100]
#days	dead	censored
0
5
7
9	0
13	4
15	7
17	5
20	13
22	10
24	27
27	21
29	11
31	2
34
36
38
41
43
45
% WT atf6 rnai [115]
#days	dead	censored
0
5
7
9	0
13	1
15	4
17	1
20	5
22	8
24	26
27	24
29	36
31	10
34
36
38
41
43
45
% fmo-4 OE atf6 rnai [121]
#days	dead	censored
0
5
7
9	0
13	0
15	4
17	1
20	4
22	7
24	14
27	29
29	35
31	15
34	9
36	3
38
41
43
45
% fmo-4 KO rnai [82]
#days	dead	censored
0
5
7
9	0
13	7
15	6
17	5
20	12
22	5
24	15
27	14
29	10
31	8
34
36
38
41
43
45

## Sheet: analysis
% WT EV [119]					condition	chi	pvalue	corrected_pvalue
#days	dead	censored			WT EV v.s. fmo-4 OE EV	53.7	0	0
0					WT EV v.s. fmo-4 KO EV	2.67	0.1022	0.5109
5					WT EV v.s. WT atf6 rnai	12.96	0.0003	0.0016
7					WT EV v.s. fmo-4 OE atf6 rnai	39.94	0	0
9	0				WT EV v.s. fmo-4 KO rnai	0.12	0.7286	1
13	1				fmo-4 OE EV v.s. WT EV	53.7	0	0
15	4				fmo-4 OE EV v.s. fmo-4 KO EV	64.02	0	0
17	7				fmo-4 OE EV v.s. WT atf6 rnai	27.03	2e-07	1e-06
20	13				fmo-4 OE EV v.s. fmo-4 OE atf6 rnai	6.53	0.0106	0.0529
22	12				fmo-4 OE EV v.s. fmo-4 KO rnai	43.09	0	0
24	31				fmo-4 KO EV v.s. WT EV	2.67	0.1022	0.5109
27	34				fmo-4 KO EV v.s. fmo-4 OE EV	64.02	0	0
29	9				fmo-4 KO EV v.s. WT atf6 rnai	25.49	4.4e-07	2.2e-06
31	8				fmo-4 KO EV v.s. fmo-4 OE atf6 rnai	53.4	0	0
34					fmo-4 KO EV v.s. fmo-4 KO rnai	1.11	0.2925	1
36					WT atf6 rnai v.s. WT EV	12.96	0.0003	0.0016
38					WT atf6 rnai v.s. fmo-4 OE EV	27.03	2e-07	1e-06
41					WT atf6 rnai v.s. fmo-4 KO EV	25.49	4.4e-07	2.2e-06
43					WT atf6 rnai v.s. fmo-4 OE atf6 rnai	10.92	0.001	0.0048
45					WT atf6 rnai v.s. fmo-4 KO rnai	9.11	0.0025	0.0127
					fmo-4 OE atf6 rnai v.s. WT EV	39.94	0	0
% WT atf6 [105]					fmo-4 OE atf6 rnai v.s. fmo-4 OE EV	6.53	0.0106	0.0529
#days	dead	censored			fmo-4 OE atf6 rnai v.s. fmo-4 KO EV	53.4	0	0
0					fmo-4 OE atf6 rnai v.s. WT atf6 rnai	10.92	0.001	0.0048
5					fmo-4 OE atf6 rnai v.s. fmo-4 KO rnai	29.87	4.6e-08	2.3e-07
7					fmo-4 KO rnai v.s. WT EV	0.12	0.7286	1
9	0				fmo-4 KO rnai v.s. fmo-4 OE EV	43.09	0	0
13	0				fmo-4 KO rnai v.s. fmo-4 KO EV	1.11	0.2925	1
15	0				fmo-4 KO rnai v.s. WT atf6 rnai	9.11	0.0025	0.0127
17	3				fmo-4 KO rnai v.s. fmo-4 OE atf6 rnai	29.87	4.6e-08	2.3e-07
20	7
22	8
24	18
27	17
29	21
31	13
34	15
36	2
38	1
41
43
45
% C9 atf6 [114]
#days	dead	censored
0
5
7
9	0
13	2
15	1
17	4
20	6
22	7
24	14
27	15
29	27
31	15
34	16
36	2
38	5
41
43
45
% fmo2 atf6 [68]
#days	dead	censored
0
5
7
9	0
13	3
15	2
17	3
20	5
22	9
24	16
27	15
29	12
31	2
34	1
36
38
41
43
45
% 4OE atf6 [69]
#days	dead	censored
0
5
7
9	0
13	3
15	1
17	9
20	4
22	6
24	10
27	14
29	9
31	4
34	8
36	0
38	1
41
43
45
% 4KO atf6 [89]
#days	dead	censored
0
5
7
9	0
13	3
15	3
17	7
20	4
22	8
24	20
27	22
29	18
31	4
34
36
38
41
43
45
% fmo-2 OE EV [112]
#days	dead	censored
0
5
7
9	0
13	1
15	1
17	4
20	6
22	6
24	11
27	19
29	25
31	15
34	14
36	6
38	2
41	0
43	2
45
% fmo-4 OE EV [117]
#days	dead	censored
0
5
7
9	0
13	2
15	2
17	4
20	5
22	6
24	13
27	14
29	26
31	19
34	17
36	4
38	5
41
43
45
% fmo-4 KO EV [100]
#days	dead	censored
0
5
7
9	0
13	4
15	7
17	5
20	13
22	10
24	27
27	21
29	11
31	2
34
36
38
41
43
45
% fmo-2 KO EV [86]
#days	dead	censored
0
5
7
9	0
13	3
15	5
17	9
20	8
22	10
24	14
27	15
29	19
31	3
34
36
38
41
43
45

## Sheet: stats atf-4
% WT EV [119]								condition	chi	pvalue	corrected_pvalue
#days	dead	censored						WT EV v.s. WT atf4	12.96	0.0003	0.0029	****
0								WT EV v.s. C9 atf4	42.64	0	0	****
5								WT EV v.s. fmo2 atf4	0.68	0.4106	1	NS
7								WT EV v.s. 4OE atf4	39.94	0	0	****
9	0							WT EV v.s. 4KO atf4	0.12	0.7286	1	NS
13	1							WT EV v.s. fmo-2 OE EV	49.67	0	0	****
15	4							WT EV v.s. fmo-4 OE EV	53.7	0	0	****
17	7							WT EV v.s. fmo-4 KO EV	2.67	0.1022	0.9196
20	13							WT EV v.s. fmo-2 KO EV	0.01	0.9183	1
22	12							WT atf4 v.s. WT EV	12.96	0.0003	0.0029
24	31							WT atf4 v.s. C9 atf4	19.14	1.2e-05	0.0001
27	34							WT atf4 v.s. fmo2 atf4	17.05	3.6e-05	0.0003
29	9							WT atf4 v.s. 4OE atf4	10.92	0.001	0.0086
31	8							WT atf4 v.s. 4KO atf4	9.11	0.0025	0.0228
34								WT atf4 v.s. fmo-2 OE EV	22.68	1.9e-06	1.7e-05
36								WT atf4 v.s. fmo-4 OE EV	27.03	2e-07	1.8e-06
38								WT atf4 v.s. fmo-4 KO EV	25.49	4.4e-07	4e-06
41								WT atf4 v.s. fmo-2 KO EV	10.21	0.0014	0.0126
43								C9 atf4 v.s. WT EV	42.64	0	0
45								C9 atf4 v.s. WT atf4	19.14	1.2e-05	0.0001
								C9 atf4 v.s. fmo2 atf4	40.62	0	0
% WT atf4 [115]								C9 atf4 v.s. 4OE atf4	3.01	0.0826	0.7435
#days	dead	censored						C9 atf4 v.s. 4KO atf4	34.45	4.4e-09	3.9e-08
0								C9 atf4 v.s. fmo-2 OE EV	0.39	0.5315	1
5								C9 atf4 v.s. fmo-4 OE EV	0.64	0.4252	1
7								C9 atf4 v.s. fmo-4 KO EV	53.23	0	0
9	0							C9 atf4 v.s. fmo-2 KO EV	36.3	0	0
13	1							fmo2 atf4 v.s. WT EV	0.68	0.4106	1
15	4							fmo2 atf4 v.s. WT atf4	17.05	3.6e-05	0.0003
17	1							fmo2 atf4 v.s. C9 atf4	40.62	0	0
20	5							fmo2 atf4 v.s. 4OE atf4	40.58	0	0
22	8							fmo2 atf4 v.s. 4KO atf4	0.14	0.7086	1
24	26							fmo2 atf4 v.s. fmo-2 OE EV	46.4	0	0
27	24							fmo2 atf4 v.s. fmo-4 OE EV	49.75	0	0
29	36							fmo2 atf4 v.s. fmo-4 KO EV	0.53	0.4661	1
31	10							fmo2 atf4 v.s. fmo-2 KO EV	0.42	0.5179	1
34								4OE atf4 v.s. WT EV	39.94	0	0
36								4OE atf4 v.s. WT atf4	10.92	0.001	0.0086
38								4OE atf4 v.s. C9 atf4	3.01	0.0826	0.7435
41								4OE atf4 v.s. fmo2 atf4	40.58	0	0
43								4OE atf4 v.s. 4KO atf4	29.87	4.6e-08	4.2e-07
45								4OE atf4 v.s. fmo-2 OE EV	4.87	0.0274	0.2463
								4OE atf4 v.s. fmo-4 OE EV	6.53	0.0106	0.0952
								4OE atf4 v.s. fmo-4 KO EV	53.4	0	0
% C9 atf4 [109]								4OE atf4 v.s. fmo-2 KO EV	31	2.6e-08	2.3e-07
#days	dead	censored						4KO atf4 v.s. WT EV	0.12	0.7286	1
0								4KO atf4 v.s. WT atf4	9.11	0.0025	0.0228
5								4KO atf4 v.s. C9 atf4	34.45	4.4e-09	3.9e-08
7								4KO atf4 v.s. fmo2 atf4	0.14	0.7086	1
9	0							4KO atf4 v.s. 4OE atf4	29.87	4.6e-08	4.2e-07
13	0							4KO atf4 v.s. fmo-2 OE EV	39.7	0	0
15	3							4KO atf4 v.s. fmo-4 OE EV	43.09	0	0
17	5							4KO atf4 v.s. fmo-4 KO EV	1.11	0.2925	1
20	5							4KO atf4 v.s. fmo-2 KO EV	0.01	0.9399	1
22	7							fmo-2 OE EV v.s. WT EV	49.67	0	0
24	14							fmo-2 OE EV v.s. WT atf4	22.68	1.9e-06	1.7e-05
27	12							fmo-2 OE EV v.s. C9 atf4	0.39	0.5315	1
29	25							fmo-2 OE EV v.s. fmo2 atf4	46.4	0	0
31	19							fmo-2 OE EV v.s. 4OE atf4	4.87	0.0274	0.2463
34	10							fmo-2 OE EV v.s. 4KO atf4	39.7	0	0
36	7							fmo-2 OE EV v.s. fmo-4 OE EV	0.01	0.9312	1
38	2							fmo-2 OE EV v.s. fmo-4 KO EV	59.81	0	0
41								fmo-2 OE EV v.s. fmo-2 KO EV	40.57	0	0
43								fmo-4 OE EV v.s. WT EV	53.7	0	0
45								fmo-4 OE EV v.s. WT atf4	27.03	2e-07	1.8e-06
								fmo-4 OE EV v.s. C9 atf4	0.64	0.4252	1
								fmo-4 OE EV v.s. fmo2 atf4	49.75	0	0
								fmo-4 OE EV v.s. 4OE atf4	6.53	0.0106	0.0952
% fmo2 atf4 [77]								fmo-4 OE EV v.s. 4KO atf4	43.09	0	0
#days	dead	censored						fmo-4 OE EV v.s. fmo-2 OE EV	0.01	0.9312	1
0								fmo-4 OE EV v.s. fmo-4 KO EV	64.02	0	0
5								fmo-4 OE EV v.s. fmo-2 KO EV	44.86	0	0
7								fmo-4 KO EV v.s. WT EV	2.67	0.1022	0.9196
9	0							fmo-4 KO EV v.s. WT atf4	25.49	4.4e-07	4e-06
13	0							fmo-4 KO EV v.s. C9 atf4	53.23	0	0
15	7							fmo-4 KO EV v.s. fmo2 atf4	0.53	0.4661	1
17	2							fmo-4 KO EV v.s. 4OE atf4	53.4	0	0
20	5							fmo-4 KO EV v.s. 4KO atf4	1.11	0.2925	1
22	10							fmo-4 KO EV v.s. fmo-2 OE EV	59.81	0	0
24	26							fmo-4 KO EV v.s. fmo-4 OE EV	64.02	0	0
27	16							fmo-4 KO EV v.s. fmo-2 KO EV	1.89	0.1691	1
29	9							fmo-2 KO EV v.s. WT EV	0.01	0.9183	1
31	2							fmo-2 KO EV v.s. WT atf4	10.21	0.0014	0.0126
34								fmo-2 KO EV v.s. C9 atf4	36.3	0	0
36								fmo-2 KO EV v.s. fmo2 atf4	0.42	0.5179	1	NS
38								fmo-2 KO EV v.s. 4OE atf4	31	2.6e-08	2.3e-07
41								fmo-2 KO EV v.s. 4KO atf4	0.01	0.9399	1
43								fmo-2 KO EV v.s. fmo-2 OE EV	40.57	0	0
45								fmo-2 KO EV v.s. fmo-4 OE EV	44.86	0	0
								fmo-2 KO EV v.s. fmo-4 KO EV	1.89	0.1691	1
% 4OE atf4 [121]
#days	dead	censored
0
5
7
9	0
13	0
15	4
17	1
20	4
22	7
24	14
27	29
29	35
31	15
34	9
36	3
38
41
43
45
% 4KO atf4 [82]
#days	dead	censored
0
5
7
9	0
13	7
15	6
17	5
20	12
22	5
24	15
27	14
29	10
31	8
34
36
38
41
43
45
% fmo-2 OE EV [112]
#days	dead	censored
0
5
7
9	0
13	1
15	1
17	4
20	6
22	6
24	11
27	19
29	25
31	15
34	14
36	6
38	2
41	0
43	2
45
% fmo-4 OE EV [117]
#days	dead	censored
0
5
7
9	0
13	2
15	2
17	4
20	5
22	6
24	13
27	14
29	26
31	19
34	17
36	4
38	5
41
43
45
% fmo-4 KO EV [100]
#days	dead	censored
0
5
7
9	0
13	4
15	7
17	5
20	13
22	10
24	27
27	21
29	11
31	2
34
36
38
41
43
45
% fmo-2 KO EV [86]
#days	dead	censored
0
5
7
9	0
13	3
15	5
17	9
20	8
22	10
24	14
27	15
29	19
31	3
34
36
38
41
43
45

## Sheet: Sheet1
#1	N2								#1	N2					#1	N2
#2	Lei42	fmo-2p::MC; unc-119p::HIF-1(P621A); JT307 #1							#2	Lei42	fmo-2p::MC; unc-119p::HIF-1(P621A); JT307 #1				#11L	Lei51	fmo-2p::MC; JT307; gcy-31; gcy-36 - XA2262 sibling #1
#3	Lei43	fmo-2p::MC; unc-119p::HIF-1(P621A); JT307 #2							#3	Lei43	fmo-2p::MC; unc-119p::HIF-1(P621A); JT307 #2				#12L	Lei52	fmo-2p::MC; JT307; gcy-33; gcy-36 - XA2262 sibling #1
#4	Lei44	fmo-2p::MC; TU3311; CB5602 #1							#4	Lei44	fmo-2p::MC; TU3311; CB5602 #1				#13	Lei53	fmo-2p::MC; JT307; gcy-33; gcy-36 - XA2262 sibling #2
#5	Lei45	fmo-2p::MC; TU3311 #1							#5	Lei45	fmo-2p::MC; TU3311 #1				#14L	Lei55	fmo-2p::MC; JT307 - XA2262 sibling #1
#6	Lei46	fmo-2p::MC; CB5602 #1							#6	Lei46	fmo-2p::MC; CB5602 #1				#15L	Lei56	fmo-2p::MC; JT307 - XA2262 sibling #2
#7	Lei47	fmo-2p::MC; TU3311; CB5602 #2							#7	Lei47	fmo-2p::MC; TU3311; CB5602 #2				#16	Lei57	fmo-2p::MC - XA2262 sibling #1
#8L	Lei48	fmo-2p::MC; JT307; XA2262 #1													#17	Lei58	fmo-2p::MC - XA2262 sibling #2
#9	Lei49	fmo-2p::MC; JT307; XA2262 #2													#18	Lei59	fmo-2p::MC; gcy-33; gcy-36 - XA2262 sibling #1
#10L	Lei50	fmo-2p::MC; JT307; XA2262 #3							#1	N2					#19	Lei60	fmo-2p::MC; gcy-33; gcy-36 - XA2262 sibling #2
#11L	Lei51	fmo-2p::MC; JT307; gcy-31; gcy-36 - XA2262 sibling #1							#8L	Lei48	fmo-2p::MC; JT307; XA2262 #1
#12L	Lei52	fmo-2p::MC; JT307; gcy-33; gcy-36 - XA2262 sibling #1							#9	Lei49	fmo-2p::MC; JT307; XA2262 #2
#13	Lei53	fmo-2p::MC; JT307; gcy-33; gcy-36 - XA2262 sibling #2							#10L	Lei50	fmo-2p::MC; JT307; XA2262 #3
#14L	Lei55	fmo-2p::MC; JT307 - XA2262 sibling #1							#14L	Lei55	fmo-2p::MC; JT307 - XA2262 sibling #1
#15L	Lei56	fmo-2p::MC; JT307 - XA2262 sibling #2							#15L	Lei56	fmo-2p::MC; JT307 - XA2262 sibling #2
#16	Lei57	fmo-2p::MC - XA2262 sibling #1							#16	Lei57	fmo-2p::MC - XA2262 sibling #1
#17	Lei58	fmo-2p::MC - XA2262 sibling #2							#17	Lei58	fmo-2p::MC - XA2262 sibling #2
#18	Lei59	fmo-2p::MC; gcy-33; gcy-36 - XA2262 sibling #1							#20	Lei61	fmo-2p::MC; XA2262 #1
#19	Lei60	fmo-2p::MC; gcy-33; gcy-36 - XA2262 sibling #2							#21	Lei62	fmo-2p::MC; XA2262 #2
#20	Lei61	fmo-2p::MC; XA2262 #1
#21	Lei62	fmo-2p::MC; XA2262 #2
