# Supplementary material for: fmo-4 promotes longevity and stress resistance via ER to mitochondria calcium regulation in C. elegans
Source: eLife. 2025 Feb 14;13:RP99971. doi: 10.7554/eLife.99971 (PMC11828484; doi:10.7554/eLife.99971)
Supplement: Figure 7—figure supplement 1—source data 1. [file elife-99971-fig7-figsupp1-data1.zip]

Archive with 2 entries (1 files):
- Fig 7-Fig Supplement 1-Source Data 1/
- Fig 7-Fig Supplement 1-Source Data 1/4mcherry ERUPR induction analysis 01aug 27jul 24jul 2023.xlsx
