# Supplementary material for: fmo-4 promotes longevity and stress resistance via ER to mitochondria calcium regulation in C. elegans
Source: eLife. 2025 Feb 14;13:RP99971. doi: 10.7554/eLife.99971 (PMC11828484; doi:10.7554/eLife.99971)
Supplement: Supplementary file 7. [file elife-99971-supp7.zip]

Archive with 15 entries (14 files):
- Supplementary File 1 - Source Data 1/
- Supplementary File 1 - Source Data 1/05jan2024 2o4o 4o2k levels_data.xls
- Supplementary File 1 - Source Data 1/09feb2024 fmo4 levels in 4oe hyp sp.xls
- Supplementary File 1 - Source Data 1/08jan2024 fmo4 levels 2o4o 4o2k_data.xls
- Supplementary File 1 - Source Data 1/05dec2023 fmo levels in2o4o 4o2k_data.xls
- Supplementary File 1 - Source Data 1/01feb2024 fmo4 with 4oe hyp sp levels.xls
- Supplementary File 1 - Source Data 1/10OCT2023 fmo2 fmo4 tuckowski_data 4KO.xls
- Supplementary File 1 - Source Data 1/26JULY2023 fmo2 fmo4 qpcr tuckowski_data.xls
- Supplementary File 1 - Source Data 1/01DEC2023 fmo2 and fmo4 levels 2O4O 4O2k_data.xls
- Supplementary File 1 - Source Data 1/12oct2023 tuckowski fmo2 and fmo4 levels_data.xls
- Supplementary File 1 - Source Data 1/06OCT2023 fmo2 and fmo4 levels in fmo4 mutants tuckowski_data.xls
- Supplementary File 1 - Source Data 1/05OCT2023 fmo4 and fmo2 levels in fmo4 mutants tuckowski_data.xls
- Supplementary File 1 - Source Data 1/21mar2024 fmo2 levels 2ko 2ko crispr hif1 scl17 fmo4 in 2o4k_data.xls
- Supplementary File 1 - Source Data 1/20mar2024 rep 1 fmo2 levels hif1 scl 2k 2kcrispr and 4 levels 2o4k_data.xls
- Supplementary File 1 - Source Data 1/22mar2024 fmo2 levels 2ko 2ko crispr hif scl fmo4 levels 2o4k rep 3_data.xls
