# Supplementary material for: fmo-4 promotes longevity and stress resistance via ER to mitochondria calcium regulation in C. elegans
Source: eLife. 2025 Feb 14;13:RP99971. doi: 10.7554/eLife.99971 (PMC11828484; doi:10.7554/eLife.99971)
Supplement: Supplementary file 7. [file elife-99971-supp7.zip › Supplementary File 1 - Source Data 1/06OCT2023 fmo2 and fmo4 levels in fmo4 mutants tuckowski_data.xls]

## Sheet: Results
Block Type	96well
Chemistry	SYBR_GREEN
Experiment File Name	C:\Applied Biosystems\StepOne Software v2.3\experiments\Tuckowski\06OCT2023 fmo2 and fmo4 levels in fmo4 mutants tuckowski.eds
Experiment Run End Time	2023-10-06 10:18:29 AM EDT
Instrument Type	steponeplus
Passive Reference	ROX
Well	Sample Name	Target Name	Task	Reporter	Quencher	RQ	RQ Min	RQ Max	Cт	Cт Mean	Cт SD	ΔCт	ΔCт Mean	ΔCт SE	HK Control ΔCт Mean	HK Control ΔCт SE	ΔΔCт	Automatic Ct Threshold	Ct Threshold	Automatic Baseline	Baseline Start	Baseline End	Efficiency	Tm1	Tm2	Tm3	Comments	HIGHSD	OUTLIERRG	MTP
A1	n2	fmo4	UNKNOWN	SYBR	None				19.1652	18.8426	0.282908							TRUE	0.0181201	TRUE	3	17	1	77.3739				N	N	N
A2	n2	cdc	UNKNOWN	SYBR	None	1	0.761771	1.31273	23.5606	23.6812	0.0727904		4.83861	0.166018			0	TRUE	0.651786	TRUE	3	17	1	79.7602				N	N	N
A3	n2	y45	UNKNOWN	SYBR	None	1	0.760615	1.31473	20.3819	20.5464	0.0845613		1.7038	0.166945			0	TRUE	0.605993	TRUE	3	14	1	81.7091				N	N	N
A4	4oe	fmo4	UNKNOWN	SYBR	None				11.4626	11.3167	0.142395							TRUE	0.0181201	TRUE	3	9	1	77.2343				N	N	N
A5	4oe	cdc	UNKNOWN	SYBR	None	0.00614602	0.00532951	0.00708762	23.4448	23.5015	0.0694924		12.1847	0.0869691			7.34613	TRUE	0.651786	TRUE	3	17	1	79.7625				N	N	N
A6	4oe	y45	UNKNOWN	SYBR	None	0.00602427	0.00518806	0.00699526	20.4174	20.3955	0.0965561		9.0788	0.0911734			7.375	TRUE	0.605993	TRUE	3	13	1	81.9993				N	N	N
A7	6.3	fmo4	UNKNOWN	SYBR	None				13.2163	13.1653	0.252181							TRUE	0.0181201	TRUE	3	11	1	77.3707				N	N	N
A8	6.3	cdc	UNKNOWN	SYBR	None	0.0205217	0.0151112	0.0278694	24.18	23.6106	0.286366		10.4453	0.186724			5.60671	TRUE	0.651786	TRUE	3	18	1	79.6076				N	Y	N
A9	6.3	y45	UNKNOWN	SYBR	None	0.0243907	0.0189129	0.031455	20.3002	20.2266	0.131563		7.06133	0.155188			5.35753	TRUE	0.605993	TRUE	3	14	1	81.6971				N	N	N
A10	4ko	fmo4	UNKNOWN	SYBR	None				37.1467	37.4339	1.84899							TRUE	0.0181201	TRUE	3	35	1	80.5043				Y	N	N
A11	4ko	cdc	UNKNOWN	SYBR	None	344337	59833.4	1.98164e+06	23.8156	23.8791	0.0535445		-13.5549	1.06774			-18.3935	TRUE	0.651786	TRUE	3	17	1	79.4734				N	N	N
A12	4ko	y45	UNKNOWN	SYBR	None	345570	59974	1.99118e+06	20.9439	20.7391	0.111691		-16.6948	1.06849			-18.3986	TRUE	0.605993	TRUE	3	14	1	81.5617				N	N	N
B1	n2	fmo4	UNKNOWN	SYBR	None				18.7256	18.8426	0.282908							TRUE	0.0181201	TRUE	3	17	1	77.3739				N	N	N
B2	n2	cdc	UNKNOWN	SYBR	None	1	0.761771	1.31273	23.6274	23.6812	0.0727904		4.83861	0.166018			0	TRUE	0.651786	TRUE	3	17	1	79.611				N	N	N
B3	n2	y45	UNKNOWN	SYBR	None	1	0.760615	1.31473	20.5941	20.5464	0.0845613		1.7038	0.166945			0	TRUE	0.605993	TRUE	3	14	1	81.56				N	N	N
B4	4oe	fmo4	UNKNOWN	SYBR	None				11.178	11.3167	0.142395							TRUE	0.0181201	TRUE	3	9	1	77.0851				N	N	N
B5	4oe	cdc	UNKNOWN	SYBR	None	0.00614602	0.00532951	0.00708762	23.4785	23.5015	0.0694924		12.1847	0.0869691			7.34613	TRUE	0.651786	TRUE	3	17	1	79.7625				N	N	N
B6	4oe	y45	UNKNOWN	SYBR	None	0.00602427	0.00518806	0.00699526	20.4135	20.3955	0.0965561		9.0788	0.0911734			7.375	TRUE	0.605993	TRUE	3	13	1	81.8501				N	N	N
B7	6.3	fmo4	UNKNOWN	SYBR	None				12.8915	13.1653	0.252181							TRUE	0.0181201	TRUE	3	11	1	77.2215				N	N	N
B8	6.3	cdc	UNKNOWN	SYBR	None	0.0205217	0.0151112	0.0278694	23.4471	23.6106	0.286366		10.4453	0.186724			5.60671	TRUE	0.651786	TRUE	3	17	1	79.4585				N	N	N
B9	6.3	y45	UNKNOWN	SYBR	None	0.0243907	0.0189129	0.031455	20.1703	20.2266	0.131563		7.06133	0.155188			5.35753	TRUE	0.605993	TRUE	3	13	1	81.6971				N	N	N
B10	4ko	fmo4	UNKNOWN	SYBR	None				35.7454	37.4339	1.84899							TRUE	0.0181201	TRUE	3	34	1	81.3989				Y	N	N
B11	4ko	cdc	UNKNOWN	SYBR	None	344337	59833.4	1.98164e+06	23.9125	23.8791	0.0535445		-13.5549	1.06774			-18.3935	TRUE	0.651786	TRUE	3	17	1	79.4734				N	N	N
B12	4ko	y45	UNKNOWN	SYBR	None	345570	59974	1.99118e+06	20.691	20.7391	0.111691		-16.6948	1.06849			-18.3986	TRUE	0.605993	TRUE	3	14	1	81.5617				N	N	N
C1	n2	fmo4	UNKNOWN	SYBR	None				18.6369	18.8426	0.282908							TRUE	0.0181201	TRUE	3	17	1	77.3739				N	N	N
C2	n2	cdc	UNKNOWN	SYBR	None	1	0.761771	1.31273	23.7324	23.6812	0.0727904		4.83861	0.166018			0	TRUE	0.651786	TRUE	3	17	1	79.611				N	N	N
C3	n2	y45	UNKNOWN	SYBR	None	1	0.760615	1.31473	20.5323	20.5464	0.0845613		1.7038	0.166945			0	TRUE	0.605993	TRUE	3	14	1	81.56				N	N	N
C4	4oe	fmo4	UNKNOWN	SYBR	None				11.3097	11.3167	0.142395							TRUE	0.0181201	TRUE	3	9	1	77.0851				N	N	N
C5	4oe	cdc	UNKNOWN	SYBR	None	0.00614602	0.00532951	0.00708762	23.4567	23.5015	0.0694924		12.1847	0.0869691			7.34613	TRUE	0.651786	TRUE	3	17	1	79.7625				N	N	N
C6	4oe	y45	UNKNOWN	SYBR	None	0.00602427	0.00518806	0.00699526	20.4192	20.3955	0.0965561		9.0788	0.0911734			7.375	TRUE	0.605993	TRUE	3	14	1	81.8501				N	N	N
C7	6.3	fmo4	UNKNOWN	SYBR	None				13.388	13.1653	0.252181							TRUE	0.0181201	TRUE	3	11	1	77.2215				N	N	N
C8	6.3	cdc	UNKNOWN	SYBR	None	0.0205217	0.0151112	0.0278694	23.5469	23.6106	0.286366		10.4453	0.186724			5.60671	TRUE	0.651786	TRUE	3	17	1	79.4585				N	N	N
C9	6.3	y45	UNKNOWN	SYBR	None	0.0243907	0.0189129	0.031455	20.1488	20.2266	0.131563		7.06133	0.155188			5.35753	TRUE	0.605993	TRUE	3	13	1	81.6971				N	N	N
C10	4ko	fmo4	UNKNOWN	SYBR	None				39.4098	37.4339	1.84899							TRUE	0.0181201	TRUE	3	36	1	81.2498	61.2706	64.6998		Y	N	Y
C11	4ko	cdc	UNKNOWN	SYBR	None	344337	59833.4	1.98164e+06	23.8633	23.8791	0.0535445		-13.5549	1.06774			-18.3935	TRUE	0.651786	TRUE	3	17	1	79.4734				N	N	N
C12	4ko	y45	UNKNOWN	SYBR	None	345570	59974	1.99118e+06	20.6254	20.7391	0.111691		-16.6948	1.06849			-18.3986	TRUE	0.605993	TRUE	3	13	1	81.5617				N	N	N
D1	n2	fmo2	UNKNOWN	SYBR	None	1	0.582894	1.71558	32.4051	32.6967	0.394898		13.8541	0.280465			0	TRUE	0.360829	TRUE	3	26	1	77.523				N	N	N
D2	n2	cdc	UNKNOWN	SYBR	None	1	0.761771	1.31273	23.7346	23.6812	0.0727904		4.83861	0.166018			0	TRUE	0.651786	TRUE	3	17	1	79.611				N	N	N
D3	n2	y45	UNKNOWN	SYBR	None	1	0.760615	1.31473	20.5924	20.5464	0.0845613		1.7038	0.166945			0	TRUE	0.605993	TRUE	3	14	1	81.56				N	N	N
D4	4oe	fmo2	UNKNOWN	SYBR	None	0.00257782	0.000132395	0.0501919	30.8034	33.7705	2.66824		22.4537	1.5427			8.59963	TRUE	0.360829	TRUE	3	24	1	77.3835				Y	N	N
D5	4oe	cdc	UNKNOWN	SYBR	None	0.00614602	0.00532951	0.00708762	23.6168	23.5015	0.0694924		12.1847	0.0869691			7.34613	TRUE	0.651786	TRUE	3	17	1	79.6134				N	N	N
D6	4oe	y45	UNKNOWN	SYBR	None	0.00602427	0.00518806	0.00699526	20.2034	20.3955	0.0965561		9.0788	0.0911734			7.375	TRUE	0.605993	TRUE	3	13	1	81.8501				N	N	N
D7	6.3	fmo2	UNKNOWN	SYBR	None	0.00874476	0.00550368	0.0138945	33.9051	33.8567	0.331775		20.6915	0.240603			6.83737	TRUE	0.360829	TRUE	3	27	1	77.2215				N	N	N
D8	6.3	cdc	UNKNOWN	SYBR	None	0.0205217	0.0151112	0.0278694	23.4971	23.6106	0.286366		10.4453	0.186724			5.60671	TRUE	0.651786	TRUE	3	17	1	79.4585				N	N	N
D9	6.3	y45	UNKNOWN	SYBR	None	0.0243907	0.0189129	0.031455	20.1444	20.2266	0.131563		7.06133	0.155188			5.35753	TRUE	0.605993	TRUE	3	13	1	81.6971				N	N	N
D10	4ko	fmo2	UNKNOWN	SYBR	None	501175	61255.6	4.10046e+06	32.2207	32.3531	0.399832		-5.08086	1.09219			-18.935	TRUE	0.360829	TRUE	3	26	1	77.3732				N	N	N
D11	4ko	cdc	UNKNOWN	SYBR	None	344337	59833.4	1.98164e+06	23.9464	23.8791	0.0535445		-13.5549	1.06774			-18.3935	TRUE	0.651786	TRUE	3	17	1	79.3242				N	N	N
D12	4ko	y45	UNKNOWN	SYBR	None	345570	59974	1.99118e+06	20.7195	20.7391	0.111691		-16.6948	1.06849			-18.3986	TRUE	0.605993	TRUE	3	14	1	81.5617				N	N	N
E1	n2	fmo2	UNKNOWN	SYBR	None	1	0.582894	1.71558	32.5388	32.6967	0.394898		13.8541	0.280465			0	TRUE	0.360829	TRUE	3	26	1	77.3739				N	N	N
E2	n2	cdc	UNKNOWN	SYBR	None	1	0.761771	1.31273	23.7401	23.6812	0.0727904		4.83861	0.166018			0	TRUE	0.651786	TRUE	3	17	1	79.4619				N	N	N
E3	n2	y45	UNKNOWN	SYBR	None	1	0.760615	1.31473	20.6051	20.5464	0.0845613		1.7038	0.166945			0	TRUE	0.605993	TRUE	3	14	1	81.56				N	N	N
E4	4oe	fmo2	UNKNOWN	SYBR	None	0.00257782	0.000132395	0.0501919	34.5349	33.7705	2.66824		22.4537	1.5427			8.59963	TRUE	0.360829	TRUE	3	27	1	77.0851				Y	N	N
E5	4oe	cdc	UNKNOWN	SYBR	None	0.00614602	0.00532951	0.00708762	23.4558	23.5015	0.0694924		12.1847	0.0869691			7.34613	TRUE	0.651786	TRUE	3	17	1	79.6134				N	N	N
E6	4oe	y45	UNKNOWN	SYBR	None	0.00602427	0.00518806	0.00699526	20.4546	20.3955	0.0965561		9.0788	0.0911734			7.375	TRUE	0.605993	TRUE	3	14	1	81.701				N	N	N
E7	6.3	fmo2	UNKNOWN	SYBR	None	0.00874476	0.00550368	0.0138945	34.1616	33.8567	0.331775		20.6915	0.240603			6.83737	TRUE	0.360829	TRUE	3	28	1	77.2215				N	N	N
E8	6.3	cdc	UNKNOWN	SYBR	None	0.0205217	0.0151112	0.0278694	23.4068	23.6106	0.286366		10.4453	0.186724			5.60671	TRUE	0.651786	TRUE	3	17	1	79.4585				N	N	N
E9	6.3	y45	UNKNOWN	SYBR	None	0.0243907	0.0189129	0.031455	20.1322	20.2266	0.131563		7.06133	0.155188			5.35753	TRUE	0.605993	TRUE	3	13	1	81.6971				N	N	N
E10	4ko	fmo2	UNKNOWN	SYBR	None	501175	61255.6	4.10046e+06	32.8023	32.3531	0.399832		-5.08086	1.09219			-18.935	TRUE	0.360829	TRUE	3	26	1	77.3732				N	N	N
E11	4ko	cdc	UNKNOWN	SYBR	None	344337	59833.4	1.98164e+06	23.9141	23.8791	0.0535445		-13.5549	1.06774			-18.3935	TRUE	0.651786	TRUE	3	17	1	79.3242				N	N	N
E12	4ko	y45	UNKNOWN	SYBR	None	345570	59974	1.99118e+06	20.7751	20.7391	0.111691		-16.6948	1.06849			-18.3986	TRUE	0.605993	TRUE	3	14	1	81.5617				N	N	N
F1	n2	fmo2	UNKNOWN	SYBR	None	1	0.582894	1.71558	33.1461	32.6967	0.394898		13.8541	0.280465			0	TRUE	0.360829	TRUE	3	26	1	77.3739				N	N	N
F2	n2	cdc	UNKNOWN	SYBR	None	1	0.761771	1.31273	23.6919	23.6812	0.0727904		4.83861	0.166018			0	TRUE	0.651786	TRUE	3	17	1	79.4619				N	N	N
F3	n2	y45	UNKNOWN	SYBR	None	1	0.760615	1.31473	20.5723	20.5464	0.0845613		1.7038	0.166945			0	TRUE	0.605993	TRUE	3	14	1	81.56				N	N	N
F4	4oe	fmo2	UNKNOWN	SYBR	None	0.00257782	0.000132395	0.0501919	35.9731	33.7705	2.66824		22.4537	1.5427			8.59963	TRUE	0.360829	TRUE	3	29	1	77.2343				Y	N	N
F5	4oe	cdc	UNKNOWN	SYBR	None	0.00614602	0.00532951	0.00708762	23.5563	23.5015	0.0694924		12.1847	0.0869691			7.34613	TRUE	0.651786	TRUE	3	17	1	79.6134				N	N	N
F6	4oe	y45	UNKNOWN	SYBR	None	0.00602427	0.00518806	0.00699526	20.4651	20.3955	0.0965561		9.0788	0.0911734			7.375	TRUE	0.605993	TRUE	3	14	1	81.701				N	N	N
F7	6.3	fmo2	UNKNOWN	SYBR	None	0.00874476	0.00550368	0.0138945	33.5034	33.8567	0.331775		20.6915	0.240603			6.83737	TRUE	0.360829	TRUE	3	27	1	77.3707				N	N	N
F8	6.3	cdc	UNKNOWN	SYBR	None	0.0205217	0.0151112	0.0278694	23.5856	23.6106	0.286366		10.4453	0.186724			5.60671	TRUE	0.651786	TRUE	3	17	1	79.4585				N	N	N
F9	6.3	y45	UNKNOWN	SYBR	None	0.0243907	0.0189129	0.031455	20.4637	20.2266	0.131563		7.06133	0.155188			5.35753	TRUE	0.605993	TRUE	3	14	1	81.6971				N	N	N
F10	4ko	fmo2	UNKNOWN	SYBR	None	501175	61255.6	4.10046e+06	32.0362	32.3531	0.399832		-5.08086	1.09219			-18.935	TRUE	0.360829	TRUE	3	26	1	77.5223				N	N	N
F11	4ko	cdc	UNKNOWN	SYBR	None	344337	59833.4	1.98164e+06	23.8227	23.8791	0.0535445		-13.5549	1.06774			-18.3935	TRUE	0.651786	TRUE	3	17	1	79.4734				N	N	N
F12	4ko	y45	UNKNOWN	SYBR	None	345570	59974	1.99118e+06	20.6798	20.7391	0.111691		-16.6948	1.06849			-18.3986	TRUE	0.605993	TRUE	3	14	1	81.5617				N	N	N
Analysis Type	Singleplex
Endogenous Control	fmo4
RQ Min/Max Confidence Level	95.0
Reference Sample	n2

## Sheet: Sheet1
4OE	Ct mean	Ct SD	Geo Mean
cdc-42	23.5015	0.0694924	21.8935	0.0784554
Y45F10D.4	20.3955	0.0965561
fmo-2	33.7705	2.66824
										Worm Strain	Primer	Fold Change
										FMO-4 OE	fmo2	0.423826
											fmo4	164.412
										FMO-4 OE hyp sp	fmo2	0.388225
											fmo4	44.3952
N2										FMO-4 KO	fmo2	1.45319
cdc-42	23.6812	0.0727904	22.0581	0.134455		fmo-2					fmo4	2.89956e-06
Y45F10D.4	20.5464	0.0845613
fmo-2	32.6967	0.394898					Geo Mean Fold Change
					fmo-2	1.23846	0.423826
4OE	Ct mean	Ct SD	Geo Mean
cdc-42	23.5015	0.0694924	21.8935	0.081914
Y45F10D.4	20.3955	0.0965561
fmo-4	11.3167	0.142395
N2
cdc-42	23.6812	0.0727904	22.0581	0.120309		fmo-4
Y45F10D.4	20.5464	0.0845613
fmo-4	18.8426	0.282908					Geo Mean Fold Change
					fmo-4	-7.36117	164.412
4OE 6.3	Ct mean	Ct SD	Geo Mean
cdc-42	23.6106	0.286366	21.8532	0.194101
Y45F10D.4	20.2266	0.131563
fmo-2	33.8567	0.331775
N2
cdc-42	23.6812	0.0727904	22.0581	0.134455		fmo-2
Y45F10D.4	20.5464	0.0845613
fmo-2	32.6967	0.394898					Geo Mean Fold Change
					fmo-2	1.36503	0.388225
4OE 6.3	Ct mean	Ct SD	Geo Mean
cdc-42	23.6106	0.286366	21.8532	0.211799
Y45F10D.4	20.2266	0.131563
fmo-4	13.1653	0.252181
N2
cdc-42	23.6812	0.0727904	22.0581	0.120309		fmo-4
Y45F10D.4	20.5464	0.0845613
fmo-4	18.8426	0.282908					Geo Mean Fold Change
					fmo-4	-5.47233	44.3952
4KO	Ct mean	Ct SD	Geo Mean
cdc-42	23.8791	0.0535445	22.2538	0.133722
Y45F10D.4	20.7391	0.111691
fmo-2	32.3531	0.399832
N2
cdc-42	23.6812	0.0727904	22.0581	0.134455		fmo-2
Y45F10D.4	20.5464	0.0845613
fmo-2	32.6967	0.394898					Geo Mean Fold Change
					fmo-2	-0.539222	1.45319
4KO	Ct mean	Ct SD	Geo Mean
cdc-42	23.8791	0.0535445	22.2538	0.222787
Y45F10D.4	20.7391	0.111691
fmo-4	37.4339	1.84899
N2
cdc-42	23.6812	0.0727904	22.0581	0.0784554		fmo-4
Y45F10D.4	20.5464	0.0845613
fmo-4	18.8426	0.282908					Geo Mean Fold Change
					fmo-4	18.3957	2.89956e-06
