# Supplementary material for: fmo-4 promotes longevity and stress resistance via ER to mitochondria calcium regulation in C. elegans
Source: eLife. 2025 Feb 14;13:RP99971. doi: 10.7554/eLife.99971 (PMC11828484; doi:10.7554/eLife.99971)
Supplement: Source data 3. [file elife-99971-data3.zip › Supplemental Data 3 Lifespan Assays Cox Regression and PQ Assays/ATF6 Replicates/Cox regression EV ATF6 rep 1/output/cox_regression_atf6_rep1.csv]

term	estimate	std.error	statistic	p.value	exp_coef_haz_ratio
RNAiatf-6	-0.849770689	0.138866332	-6.119342801	9.40E-10	0.427512954
genotypefmo-4 KO	0.191242225	0.13583487	1.407902289	0.159160005	1.210752691
genotypefmo-4 OE	-1.086639905	0.138697414	-7.834608236	4.70E-15	0.337348113
RNAiatf-6:genotypefmo-4 KO	0.550036435	0.200505438	2.743249463	0.006083445	1.73331617
RNAiatf-6:genotypefmo-4 OE	1.382214746	0.208489103	6.629673813	3.36E-11	3.98371478
