# Supplementary material for: fmo-4 promotes longevity and stress resistance via ER to mitochondria calcium regulation in C. elegans
Source: eLife. 2025 Feb 14;13:RP99971. doi: 10.7554/eLife.99971 (PMC11828484; doi:10.7554/eLife.99971)
Supplement: Source data 3. [file elife-99971-data3.zip › Supplemental Data 3 Lifespan Assays Cox Regression and PQ Assays/ATF6 Replicates/Cox regression EV ATF6 rep 1/output/data_formatted_to_plot.csv]

condition	time	n	total_dead	survival	RNAi	genotype
EV WT	0	119	0	100	EV	WT
EV WT	10	119	0	100	EV	WT
EV WT	13	119	1	99.1596638655462	EV	WT
EV WT	15	119	5	95.7983193277311	EV	WT
EV WT	17	119	12	89.9159663865546	EV	WT
EV WT	20	119	25	78.9915966386555	EV	WT
EV WT	22	119	37	68.9075630252101	EV	WT
EV WT	24	119	68	42.8571428571429	EV	WT
EV WT	27	119	102	14.2857142857143	EV	WT
EV WT	29	119	111	6.72268907563025	EV	WT
EV WT	31	119	119	0	EV	WT
EV fmo-4 OE	0	117	0	100	EV	fmo-4 OE
EV fmo-4 OE	10	117	0	100	EV	fmo-4 OE
EV fmo-4 OE	13	117	2	98.2905982905983	EV	fmo-4 OE
EV fmo-4 OE	15	117	4	96.5811965811966	EV	fmo-4 OE
EV fmo-4 OE	17	117	8	93.1623931623932	EV	fmo-4 OE
EV fmo-4 OE	20	117	13	88.8888888888889	EV	fmo-4 OE
EV fmo-4 OE	22	117	19	83.7606837606838	EV	fmo-4 OE
EV fmo-4 OE	24	117	32	72.6495726495726	EV	fmo-4 OE
EV fmo-4 OE	27	117	46	60.6837606837607	EV	fmo-4 OE
EV fmo-4 OE	29	117	72	38.4615384615385	EV	fmo-4 OE
EV fmo-4 OE	31	117	91	22.2222222222222	EV	fmo-4 OE
EV fmo-4 OE	34	117	108	7.69230769230769	EV	fmo-4 OE
EV fmo-4 OE	36	117	112	4.27350427350427	EV	fmo-4 OE
EV fmo-4 OE	38	117	117	0	EV	fmo-4 OE
EV fmo-4 KO	0	100	0	100	EV	fmo-4 KO
EV fmo-4 KO	10	100	0	100	EV	fmo-4 KO
EV fmo-4 KO	13	100	4	96	EV	fmo-4 KO
EV fmo-4 KO	15	100	11	89	EV	fmo-4 KO
EV fmo-4 KO	17	100	16	84	EV	fmo-4 KO
EV fmo-4 KO	20	100	29	71	EV	fmo-4 KO
EV fmo-4 KO	22	100	39	61	EV	fmo-4 KO
EV fmo-4 KO	24	100	66	34	EV	fmo-4 KO
EV fmo-4 KO	27	100	87	13	EV	fmo-4 KO
EV fmo-4 KO	29	100	98	2	EV	fmo-4 KO
EV fmo-4 KO	31	100	100	0	EV	fmo-4 KO
atf-6 WT	0	105	0	100	atf-6	WT
atf-6 WT	10	105	0	100	atf-6	WT
atf-6 WT	17	105	3	97.1428571428571	atf-6	WT
atf-6 WT	20	105	10	90.4761904761905	atf-6	WT
atf-6 WT	22	105	18	82.8571428571429	atf-6	WT
atf-6 WT	24	105	36	65.7142857142857	atf-6	WT
atf-6 WT	27	105	53	49.5238095238095	atf-6	WT
atf-6 WT	29	105	74	29.5238095238095	atf-6	WT
atf-6 WT	31	105	87	17.1428571428571	atf-6	WT
atf-6 WT	34	105	102	2.85714285714286	atf-6	WT
atf-6 WT	36	105	104	0.952380952380952	atf-6	WT
atf-6 WT	38	105	105	0	atf-6	WT
atf-6 fmo-4 OE	0	69	0	100	atf-6	fmo-4 OE
atf-6 fmo-4 OE	10	69	0	100	atf-6	fmo-4 OE
atf-6 fmo-4 OE	13	69	3	95.6521739130435	atf-6	fmo-4 OE
atf-6 fmo-4 OE	15	69	4	94.2028985507246	atf-6	fmo-4 OE
atf-6 fmo-4 OE	17	69	13	81.1594202898551	atf-6	fmo-4 OE
atf-6 fmo-4 OE	20	69	17	75.3623188405797	atf-6	fmo-4 OE
atf-6 fmo-4 OE	22	69	23	66.6666666666667	atf-6	fmo-4 OE
atf-6 fmo-4 OE	24	69	33	52.1739130434783	atf-6	fmo-4 OE
atf-6 fmo-4 OE	27	69	47	31.8840579710145	atf-6	fmo-4 OE
atf-6 fmo-4 OE	29	69	56	18.8405797101449	atf-6	fmo-4 OE
atf-6 fmo-4 OE	31	69	60	13.0434782608696	atf-6	fmo-4 OE
atf-6 fmo-4 OE	34	69	68	1.44927536231884	atf-6	fmo-4 OE
atf-6 fmo-4 OE	38	69	69	0	atf-6	fmo-4 OE
atf-6 fmo-4 KO	0	89	0	100	atf-6	fmo-4 KO
atf-6 fmo-4 KO	10	89	0	100	atf-6	fmo-4 KO
atf-6 fmo-4 KO	13	89	3	96.6292134831461	atf-6	fmo-4 KO
atf-6 fmo-4 KO	15	89	6	93.2584269662921	atf-6	fmo-4 KO
atf-6 fmo-4 KO	17	89	13	85.3932584269663	atf-6	fmo-4 KO
atf-6 fmo-4 KO	20	89	17	80.8988764044944	atf-6	fmo-4 KO
atf-6 fmo-4 KO	22	89	25	71.9101123595506	atf-6	fmo-4 KO
atf-6 fmo-4 KO	24	89	45	49.438202247191	atf-6	fmo-4 KO
atf-6 fmo-4 KO	27	89	67	24.7191011235955	atf-6	fmo-4 KO
atf-6 fmo-4 KO	29	89	85	4.49438202247191	atf-6	fmo-4 KO
atf-6 fmo-4 KO	31	89	89	0	atf-6	fmo-4 KO
