# Supplementary material for: fmo-4 promotes longevity and stress resistance via ER to mitochondria calcium regulation in C. elegans
Source: eLife. 2025 Feb 14;13:RP99971. doi: 10.7554/eLife.99971 (PMC11828484; doi:10.7554/eLife.99971)
Supplement: Source data 3. [file elife-99971-data3.zip › Supplemental Data 3 Lifespan Assays Cox Regression and PQ Assays/ATF6 Replicates/Cox regression EV ATF6 rep 1/output/full_output_hazard_ratios.csv]

time	n.risk	n.event	n.censor	surv	cumhaz	std.chaz	strata	type
13	89	3	0	0.966292134831461	0.0337078651685393	0.0194612450288638	condition=atf-6 fmo-4 KO	right
15	86	3	0	0.932584269662921	0.0685915860987719	0.0280065121008119	condition=atf-6 fmo-4 KO	right
17	83	7	0	0.853932584269663	0.152928935496362	0.04243203227984	condition=atf-6 fmo-4 KO	right
20	76	4	0	0.808988764044944	0.205560514443731	0.0499299322953742	condition=atf-6 fmo-4 KO	right
22	72	8	0	0.719101123595506	0.316671625554842	0.0635311578327033	condition=atf-6 fmo-4 KO	right
24	64	20	0	0.49438202247191	0.629171625554842	0.0944405660485147	condition=atf-6 fmo-4 KO	right
27	44	22	0	0.247191011235955	1.12917162555484	0.142417193060389	condition=atf-6 fmo-4 KO	right
29	22	18	0	0.0449438202247191	1.94735344373666	0.239734727404747	condition=atf-6 fmo-4 KO	right
31	4	4	0	0	2.94735344373666	0.554502244832091	condition=atf-6 fmo-4 KO	right
13	69	3	0	0.956521739130435	0.0434782608695652	0.0251021856169403	condition=atf-6 fmo-4 OE	right
15	66	1	0	0.942028985507246	0.0586297760210804	0.0293204388462027	condition=atf-6 fmo-4 OE	right
17	65	9	0	0.811594202898551	0.197091314482619	0.0546796639430677	condition=atf-6 fmo-4 OE	right
20	56	4	0	0.753623188405797	0.26851988591119	0.0653098449929905	condition=atf-6 fmo-4 OE	right
22	52	6	0	0.666666666666667	0.383904501295806	0.0805252181881617	condition=atf-6 fmo-4 OE	right
24	46	10	0	0.521739130434783	0.601295805643632	0.105878272959356	condition=atf-6 fmo-4 OE	right
27	36	14	0	0.318840579710145	0.990184694532521	0.148366700511464	condition=atf-6 fmo-4 OE	right
29	22	9	0	0.188405797101449	1.39927560362343	0.201513570617397	condition=atf-6 fmo-4 OE	right
31	13	4	0	0.130434782608696	1.70696791131574	0.253527825289902	condition=atf-6 fmo-4 OE	right
34	9	8	0	0.0144927536231884	2.59585680020463	0.403784336366571	condition=atf-6 fmo-4 OE	right
38	1	1	0	0	3.59585680020463	1.07844415260828	condition=atf-6 fmo-4 OE	right
17	105	3	0	0.971428571428571	0.0285714285714286	0.0164957219768464	condition=atf-6 WT	right
20	102	7	0	0.904761904761905	0.0971988795518207	0.030739664773774	condition=atf-6 WT	right
22	95	8	0	0.828571428571429	0.18140940586761	0.0427943171834975	condition=atf-6 WT	right
24	87	18	0	0.657142857142857	0.388305957591748	0.0648804659923715	condition=atf-6 WT	right
27	69	17	0	0.495238095238095	0.634682769185951	0.0882051772646525	condition=atf-6 WT	right
29	52	21	0	0.295238095238095	1.0385289230321	0.124685305812826	condition=atf-6 WT	right
31	31	13	0	0.171428571428571	1.45788376174178	0.170510999433718	condition=atf-6 WT	right
34	18	15	0	0.0285714285714286	2.29121709507512	0.274536513462566	condition=atf-6 WT	right
36	3	2	0	0.00952380952380952	2.95788376174178	0.545520411576326	condition=atf-6 WT	right
38	1	1	0	0	3.95788376174178	1.13911918579506	condition=atf-6 WT	right
13	100	4	0	0.96	0.04	0.02	condition=EV fmo-4 KO	right
15	96	7	0	0.89	0.112916666666667	0.0340521454700157	condition=EV fmo-4 KO	right
17	89	5	0	0.84	0.169096441947566	0.0423176327460973	condition=EV fmo-4 KO	right
20	84	13	0	0.71	0.32385834670947	0.0602759128454434	condition=EV fmo-4 KO	right
22	71	10	0	0.61	0.464703417132006	0.0749461076746776	condition=EV fmo-4 KO	right
24	61	27	0	0.34	0.907326367951678	0.113459389225607	condition=EV fmo-4 KO	right
27	34	21	0	0.13	1.52497342677521	0.176179235350951	condition=EV fmo-4 KO	right
29	13	11	0	0.02	2.37112727292905	0.310044965070061	condition=EV fmo-4 KO	right
31	2	2	0	0	3.37112727292905	0.772093181141561	condition=EV fmo-4 KO	right
13	117	2	0	0.982905982905983	0.0170940170940171	0.0120872954048982	condition=EV fmo-4 OE	right
15	115	2	0	0.965811965811966	0.0344853214418432	0.0172433014143067	condition=EV fmo-4 OE	right
17	113	4	0	0.931623931623931	0.0698835515303388	0.0247101217523134	condition=EV fmo-4 OE	right
20	109	5	0	0.888888888888889	0.115755111163366	0.032115885689911	condition=EV fmo-4 OE	right
22	104	6	0	0.837606837606837	0.173447418855674	0.0398266724878954	condition=EV fmo-4 OE	right
24	98	13	0	0.726495726495726	0.306100480080164	0.0542196136745191	condition=EV fmo-4 OE	right
27	85	14	0	0.606837606837607	0.470806362433105	0.0698389774408953	condition=EV fmo-4 OE	right
29	71	26	0	0.384615384615385	0.837003545531696	0.10017579335446	condition=EV fmo-4 OE	right
31	45	19	0	0.222222222222222	1.25922576775392	0.139348145389805	condition=EV fmo-4 OE	right
34	26	17	0	0.0769230769230769	1.91307192160007	0.211106216435379	condition=EV fmo-4 OE	right
36	9	4	0	0.0427350427350427	2.35751636604452	0.306510278240459	condition=EV fmo-4 OE	right
38	5	5	0	0	3.35751636604452	0.542170222962349	condition=EV fmo-4 OE	right
13	119	1	0	0.991596638655462	0.00840336134453781	0.00840336134453781	condition=EV WT	right
15	118	4	0	0.957983193277311	0.0423016664292836	0.0189179875724533	condition=EV WT	right
17	114	7	0	0.899159663865546	0.103705175201213	0.0299419024733016	condition=EV WT	right
20	107	13	0	0.789915966386555	0.225200502304017	0.0450775761379855	condition=EV WT	right
22	94	12	0	0.689075630252101	0.352860076772102	0.0582242943273991	condition=EV WT	right
24	82	31	0	0.428571428571429	0.730908857259907	0.0894450637625252	condition=EV WT	right
27	51	34	0	0.142857142857143	1.39757552392657	0.145163062988898	condition=EV WT	right
29	17	9	0	0.0672268907563025	1.92698728863246	0.228504230526329	condition=EV WT	right
31	8	8	0	0	2.92698728863246	0.420968150064146	condition=EV WT	right
