# Supplementary material for: fmo-4 promotes longevity and stress resistance via ER to mitochondria calcium regulation in C. elegans
Source: eLife. 2025 Feb 14;13:RP99971. doi: 10.7554/eLife.99971 (PMC11828484; doi:10.7554/eLife.99971)
Supplement: Source data 3. [file elife-99971-data3.zip › Supplemental Data 3 Lifespan Assays Cox Regression and PQ Assays/ATF6 Replicates/Cox regression EV ATF6 rep 1/output/logrank_stats.csv]

condition1	condition2	chi_sq	p
EV WT	EV fmo-4 OE	53.7028243418272	2.33257857473745e-13
EV WT	EV fmo-4 KO	2.67113272830217	0.102183274398543
EV WT	atf-6 WT	34.1808026533936	5.02219565934325e-09
EV WT	atf-6 fmo-4 OE	6.51252514499487	0.0107117291777421
EV WT	atf-6 fmo-4 KO	0.773759963813096	0.37905638492783
EV fmo-4 OE	EV WT	53.7028243418272	2.33257857473745e-13
EV fmo-4 OE	EV fmo-4 KO	64.023576869655	1.22124532708767e-15
EV fmo-4 OE	atf-6 WT	2.93562232623131	0.0866452660547546
EV fmo-4 OE	atf-6 fmo-4 OE	11.572714072739	0.000669266606034502
EV fmo-4 OE	atf-6 fmo-4 KO	39.5929120742076	3.12816550440687e-10
EV fmo-4 KO	EV WT	2.67113272830217	0.102183274398543
EV fmo-4 KO	EV fmo-4 OE	64.023576869655	1.22124532708767e-15
EV fmo-4 KO	atf-6 WT	44.293046014494	2.82718293220796e-11
EV fmo-4 KO	atf-6 fmo-4 OE	11.2246242802061	0.00080719113764427
EV fmo-4 KO	atf-6 fmo-4 KO	5.575229244315	0.0182162801744546
atf-6 WT	EV WT	34.1808026533936	5.02219565934325e-09
atf-6 WT	EV fmo-4 OE	2.93562232623131	0.0866452660547546
atf-6 WT	EV fmo-4 KO	44.293046014494	2.82718293220796e-11
atf-6 WT	atf-6 fmo-4 OE	4.30661698552135	0.0379643880216677
atf-6 WT	atf-6 fmo-4 KO	23.2170672051258	1.4470735455463e-06
atf-6 fmo-4 OE	EV WT	6.51252514499487	0.0107117291777421
atf-6 fmo-4 OE	EV fmo-4 OE	11.572714072739	0.000669266606034502
atf-6 fmo-4 OE	EV fmo-4 KO	11.2246242802061	0.00080719113764427
atf-6 fmo-4 OE	atf-6 WT	4.30661698552135	0.0379643880216677
atf-6 fmo-4 OE	atf-6 fmo-4 KO	3.29792281381862	0.0693675503013894
atf-6 fmo-4 KO	EV WT	0.773759963813096	0.37905638492783
atf-6 fmo-4 KO	EV fmo-4 OE	39.5929120742076	3.12816550440687e-10
atf-6 fmo-4 KO	EV fmo-4 KO	5.575229244315	0.0182162801744546
atf-6 fmo-4 KO	atf-6 WT	23.2170672051258	1.4470735455463e-06
atf-6 fmo-4 KO	atf-6 fmo-4 OE	3.29792281381862	0.0693675503013894
