# Supplementary material for: fmo-4 promotes longevity and stress resistance via ER to mitochondria calcium regulation in C. elegans
Source: eLife. 2025 Feb 14;13:RP99971. doi: 10.7554/eLife.99971 (PMC11828484; doi:10.7554/eLife.99971)
Supplement: Source data 3. [file elife-99971-data3.zip › Supplemental Data 3 Lifespan Assays Cox Regression and PQ Assays/ATF6 Replicates/Cox regression EV ATF6 rep 1/output/n_median_conf_intervals.csv]

	records	n.max	n.start	events	rmean	se(rmean)	median	0.95LCL	0.95UCL
condition=atf-6 fmo-4 KO	89	89	89	89	24.4831460674157	0.485651294176752	24	24	27
condition=atf-6 fmo-4 OE	69	69	69	69	25.1014492753623	0.714757256957303	27	24	27
condition=atf-6 WT	105	105	105	105	27.5238095238095	0.45537261174502	27	27	29
condition=EV fmo-4 KO	100	100	100	100	23.18	0.451526300452144	24	24	24
condition=EV fmo-4 OE	117	117	117	117	28.2136752136752	0.512083381878586	29	29	29
condition=EV WT	119	119	119	119	24.2605042016807	0.371930567813477	24	24	27
