# Supplementary material for: fmo-4 promotes longevity and stress resistance via ER to mitochondria calcium regulation in C. elegans
Source: eLife. 2025 Feb 14;13:RP99971. doi: 10.7554/eLife.99971 (PMC11828484; doi:10.7554/eLife.99971)
Supplement: Source data 3. [file elife-99971-data3.zip › Supplemental Data 3 Lifespan Assays Cox Regression and PQ Assays/ATF6 Replicates/Cox regression EV ATF6 rep 1/R code/basic_stats.R]

basic_stats <- function(reformatted, output_folder){
  require("survival")
  reformatted$censored <- as.numeric(reformatted$censored)
  fit <- survfit(Surv(time, censored) ~ condition, data = reformatted)
  survoutput<-summary(fit)$table
  write.csv(survoutput, paste(output_folder, "n_median_conf_intervals.csv", sep = "/"), row.names=TRUE)
  
  res <- summary(fit)
  cols <- lapply(c(2:6, 8:11) , function(x) res[x])
  tbl <- do.call(data.frame, cols)
  write.csv(tbl, paste(output_folder, "full_output_hazard_ratios.csv", sep = "/"), row.names=FALSE)
  
  logrank_test <- log_rank_all_groups(reformatted)
  write.csv(logrank_test, paste(output_folder, "logrank_stats.csv", sep = "/"), row.names=FALSE)
  
}
