# Supplementary material for: fmo-4 promotes longevity and stress resistance via ER to mitochondria calcium regulation in C. elegans
Source: eLife. 2025 Feb 14;13:RP99971. doi: 10.7554/eLife.99971 (PMC11828484; doi:10.7554/eLife.99971)
Supplement: Source data 3. [file elife-99971-data3.zip › Supplemental Data 3 Lifespan Assays Cox Regression and PQ Assays/ATF6 Replicates/Cox regression EV ATF6 rep 2/output/cox_regression_atf6_rep2.csv]

term	estimate	std.error	statistic	p.value	exp_coef_haz_ratio
RNAiatf-6	-0.639272230351837	0.131153053166412	-4.87424588995809	1.09224876846885e-06	0.527676311138718
genotypefmo-4 KO	0.444383798422806	0.129356316359222	3.43534673010287	0.000591796117258879	1.55952891551444
genotypefmo-4 OE	-1.19686263255593	0.141429929828106	-8.46258379687097	2.61517700918495e-17	0.302140652716958
RNAiatf-6:genotypefmo-4 KO	0.791024305078577	0.183692521242568	4.30624121073509	1.66051985970445e-05	2.20565453270299
RNAiatf-6:genotypefmo-4 OE	0.867563095935529	0.191213816604889	4.53713602573082	5.70233285863294e-06	2.38110126234699
