# Supplementary material for: fmo-4 promotes longevity and stress resistance via ER to mitochondria calcium regulation in C. elegans
Source: eLife. 2025 Feb 14;13:RP99971. doi: 10.7554/eLife.99971 (PMC11828484; doi:10.7554/eLife.99971)
Supplement: Source data 3. [file elife-99971-data3.zip › Supplemental Data 3 Lifespan Assays Cox Regression and PQ Assays/ATF6 Replicates/Cox regression EV ATF6 rep 2/output/data_formatted_to_plot.csv]

condition	time	n	total_dead	survival	RNAi	genotype
EV WT	0	122	0	100	EV	WT
EV WT	10	122	0	100	EV	WT
EV WT	12	122	1	99.1803278688525	EV	WT
EV WT	14	122	5	95.9016393442623	EV	WT
EV WT	17	122	15	87.7049180327869	EV	WT
EV WT	19	122	27	77.8688524590164	EV	WT
EV WT	21	122	47	61.4754098360656	EV	WT
EV WT	24	122	77	36.8852459016393	EV	WT
EV WT	26	122	107	12.2950819672131	EV	WT
EV WT	28	122	118	3.27868852459016	EV	WT
EV WT	31	122	122	0	EV	WT
EV fmo-4 OE	0	107	0	100	EV	fmo-4 OE
EV fmo-4 OE	10	107	0	100	EV	fmo-4 OE
EV fmo-4 OE	14	107	2	98.1308411214953	EV	fmo-4 OE
EV fmo-4 OE	17	107	4	96.2616822429907	EV	fmo-4 OE
EV fmo-4 OE	19	107	10	90.6542056074766	EV	fmo-4 OE
EV fmo-4 OE	21	107	19	82.2429906542056	EV	fmo-4 OE
EV fmo-4 OE	24	107	30	71.9626168224299	EV	fmo-4 OE
EV fmo-4 OE	26	107	48	55.1401869158878	EV	fmo-4 OE
EV fmo-4 OE	28	107	66	38.3177570093458	EV	fmo-4 OE
EV fmo-4 OE	31	107	84	21.4953271028037	EV	fmo-4 OE
EV fmo-4 OE	33	107	99	7.47663551401869	EV	fmo-4 OE
EV fmo-4 OE	35	107	106	0.934579439252336	EV	fmo-4 OE
EV fmo-4 OE	38	107	107	0	EV	fmo-4 OE
EV fmo-4 KO	0	121	0	100	EV	fmo-4 KO
EV fmo-4 KO	10	121	0	100	EV	fmo-4 KO
EV fmo-4 KO	14	121	4	96.6942148760331	EV	fmo-4 KO
EV fmo-4 KO	17	121	18	85.1239669421488	EV	fmo-4 KO
EV fmo-4 KO	19	121	37	69.4214876033058	EV	fmo-4 KO
EV fmo-4 KO	21	121	65	46.2809917355372	EV	fmo-4 KO
EV fmo-4 KO	24	121	98	19.0082644628099	EV	fmo-4 KO
EV fmo-4 KO	26	121	116	4.13223140495868	EV	fmo-4 KO
EV fmo-4 KO	28	121	121	0	EV	fmo-4 KO
atf-6 WT	0	117	0	100	atf-6	WT
atf-6 WT	10	117	0	100	atf-6	WT
atf-6 WT	12	117	1	99.1452991452991	atf-6	WT
atf-6 WT	17	117	3	97.4358974358974	atf-6	WT
atf-6 WT	19	117	10	91.4529914529915	atf-6	WT
atf-6 WT	21	117	22	81.1965811965812	atf-6	WT
atf-6 WT	24	117	44	62.3931623931624	atf-6	WT
atf-6 WT	26	117	73	37.6068376068376	atf-6	WT
atf-6 WT	28	117	104	11.1111111111111	atf-6	WT
atf-6 WT	31	117	112	4.27350427350427	atf-6	WT
atf-6 WT	33	117	115	1.70940170940171	atf-6	WT
atf-6 WT	35	117	117	0	atf-6	WT
atf-6 fmo-4 OE	0	105	0	100	atf-6	fmo-4 OE
atf-6 fmo-4 OE	10	105	0	100	atf-6	fmo-4 OE
atf-6 fmo-4 OE	17	105	3	97.1428571428571	atf-6	fmo-4 OE
atf-6 fmo-4 OE	19	105	9	91.4285714285714	atf-6	fmo-4 OE
atf-6 fmo-4 OE	21	105	20	80.9523809523809	atf-6	fmo-4 OE
atf-6 fmo-4 OE	24	105	37	64.7619047619048	atf-6	fmo-4 OE
atf-6 fmo-4 OE	26	105	55	47.6190476190476	atf-6	fmo-4 OE
atf-6 fmo-4 OE	28	105	80	23.8095238095238	atf-6	fmo-4 OE
atf-6 fmo-4 OE	31	105	91	13.3333333333333	atf-6	fmo-4 OE
atf-6 fmo-4 OE	33	105	98	6.66666666666667	atf-6	fmo-4 OE
atf-6 fmo-4 OE	35	105	105	0	atf-6	fmo-4 OE
atf-6 fmo-4 KO	0	124	0	100	atf-6	fmo-4 KO
atf-6 fmo-4 KO	10	124	0	100	atf-6	fmo-4 KO
atf-6 fmo-4 KO	14	124	5	95.9677419354839	atf-6	fmo-4 KO
atf-6 fmo-4 KO	17	124	24	80.6451612903226	atf-6	fmo-4 KO
atf-6 fmo-4 KO	19	124	46	62.9032258064516	atf-6	fmo-4 KO
atf-6 fmo-4 KO	21	124	70	43.5483870967742	atf-6	fmo-4 KO
atf-6 fmo-4 KO	24	124	106	14.5161290322581	atf-6	fmo-4 KO
atf-6 fmo-4 KO	26	124	122	1.61290322580645	atf-6	fmo-4 KO
atf-6 fmo-4 KO	28	124	124	0	atf-6	fmo-4 KO
