# Supplementary material for: fmo-4 promotes longevity and stress resistance via ER to mitochondria calcium regulation in C. elegans
Source: eLife. 2025 Feb 14;13:RP99971. doi: 10.7554/eLife.99971 (PMC11828484; doi:10.7554/eLife.99971)
Supplement: Source data 3. [file elife-99971-data3.zip › Supplemental Data 3 Lifespan Assays Cox Regression and PQ Assays/ATF6 Replicates/Cox regression EV ATF6 rep 2/output/full_output_hazard_ratios.csv]

time	n.risk	n.event	n.censor	surv	cumhaz	std.chaz	strata	type
14	124	5	0	0.959677419354839	0.0403225806451613	0.0180328062701596	condition=atf-6 fmo-4 KO	right
17	119	19	0	0.806451612903226	0.19998644619138	0.0408276286089173	condition=atf-6 fmo-4 KO	right
19	100	22	0	0.629032258064516	0.41998644619138	0.0621843650592951	condition=atf-6 fmo-4 KO	right
21	78	24	0	0.435483870967742	0.727678753883688	0.0883836434719122	condition=atf-6 fmo-4 KO	right
24	54	36	0	0.145161290322581	1.39434542055035	0.141976573580699	condition=atf-6 fmo-4 KO	right
26	18	16	0	0.0161290322580645	2.28323430943924	0.263704500331523	condition=atf-6 fmo-4 KO	right
28	2	2	0	0	3.28323430943924	0.754678781664821	condition=atf-6 fmo-4 KO	right
17	105	3	0	0.971428571428571	0.0285714285714286	0.0164957219768464	condition=atf-6 fmo-4 OE	right
19	102	6	0	0.914285714285714	0.0873949579831933	0.029134345921613	condition=atf-6 fmo-4 OE	right
21	96	11	0	0.809523809523809	0.201978291316527	0.0451927704524639	condition=atf-6 fmo-4 OE	right
24	85	17	0	0.647619047619048	0.401978291316527	0.0662972674975348	condition=atf-6 fmo-4 OE	right
26	68	18	0	0.476190476190476	0.666684173669468	0.0910387897637788	condition=atf-6 fmo-4 OE	right
28	50	25	0	0.238095238095238	1.16668417366947	0.135233358464742	condition=atf-6 fmo-4 OE	right
31	25	11	0	0.133333333333333	1.60668417366947	0.189441445416924	condition=atf-6 fmo-4 OE	right
33	14	7	0	0.0666666666666667	2.10668417366947	0.267586148662331	condition=atf-6 fmo-4 OE	right
35	7	7	0	0	3.10668417366947	0.463097710870052	condition=atf-6 fmo-4 OE	right
12	117	1	0	0.991452991452991	0.00854700854700855	0.00854700854700855	condition=atf-6 WT	right
17	116	2	0	0.974358974358974	0.0257883878573534	0.0148890542132209	condition=atf-6 WT	right
19	114	7	0	0.914529914529915	0.0871918966292832	0.0275737412277232	condition=atf-6 WT	right
21	107	12	0	0.811965811965812	0.199341429339564	0.0425257296142147	condition=atf-6 WT	right
24	95	22	0	0.623931623931624	0.430920376707985	0.0651621884946723	condition=atf-6 WT	right
26	73	29	0	0.376068376068376	0.828180650680587	0.0984278028337712	condition=atf-6 WT	right
28	44	31	0	0.111111111111111	1.53272610522604	0.16031353362988	condition=atf-6 WT	right
31	13	8	0	0.0427350427350427	2.14811072061066	0.270254892964785	condition=atf-6 WT	right
33	5	3	0	0.0170940170940171	2.74811072061066	0.439360566245319	condition=atf-6 WT	right
35	2	2	0	0	3.74811072061066	0.832488863091518	condition=atf-6 WT	right
14	121	4	0	0.966942148760331	0.0330578512396694	0.0165289256198347	condition=EV fmo-4 KO	right
17	117	14	0	0.851239669421488	0.152715970897789	0.035998949339987	condition=EV fmo-4 KO	right
19	103	19	0	0.694214876033058	0.337181990315265	0.0555594868671146	condition=EV fmo-4 KO	right
21	84	28	0	0.462809917355372	0.670515323648598	0.0839947054830901	condition=EV fmo-4 KO	right
24	56	33	0	0.190082644628099	1.25980103793431	0.132582313046894	condition=EV fmo-4 KO	right
26	23	18	0	0.0413223140495868	2.04240973358649	0.227166315199283	condition=EV fmo-4 KO	right
28	5	5	0	0	3.04240973358649	0.501601968458279	condition=EV fmo-4 KO	right
14	107	2	0	0.981308411214953	0.0186915887850467	0.013216949181057	condition=EV fmo-4 OE	right
17	105	2	0	0.962616822429907	0.0377392078326658	0.0188704435916661	condition=EV fmo-4 OE	right
19	103	6	0	0.906542056074766	0.0959916350171318	0.0303587085829833	condition=EV fmo-4 OE	right
21	97	9	0	0.822429906542056	0.188775140171771	0.0433379991208889	condition=EV fmo-4 OE	right
24	88	11	0	0.719626168224299	0.313775140171771	0.0574337593515931	condition=EV fmo-4 OE	right
26	77	18	0	0.551401869158878	0.547541373938005	0.0795899605924259	condition=EV fmo-4 OE	right
28	59	18	0	0.383177570093458	0.852626119700717	0.107263645851645	condition=EV fmo-4 OE	right
31	41	18	0	0.214953271028037	1.29165050994462	0.149041610560794	condition=EV fmo-4 OE	right
33	23	15	0	0.0747663551401869	1.9438244229881	0.224875052422862	condition=EV fmo-4 OE	right
35	8	7	0	0.00934579439252337	2.8188244229881	0.399929730330448	condition=EV fmo-4 OE	right
38	1	1	0	0	3.8188244229881	1.07700686590299	condition=EV fmo-4 OE	right
12	122	1	0	0.991803278688525	0.00819672131147541	0.00819672131147541	condition=EV WT	right
14	121	4	0	0.959016393442623	0.0412545725511448	0.0184497052118462	condition=EV WT	right
17	117	10	0	0.877049180327869	0.12672465802123	0.0327246875222728	condition=EV WT	right
19	107	12	0	0.778688524590164	0.238874190731511	0.0460329408940842	condition=EV WT	right
21	95	20	0	0.614754098360656	0.449400506520984	0.0658414620839537	condition=EV WT	right
24	75	30	0	0.368852459016393	0.849400506520984	0.0983281824437228	condition=EV WT	right
26	45	30	0	0.122950819672131	1.51606717318765	0.156471231469241	condition=EV WT	right
28	15	11	0	0.0327868852459016	2.24940050652098	0.270872913312479	condition=EV WT	right
31	4	4	0	0	3.24940050652098	0.568658188340228	condition=EV WT	right
