# Supplementary material for: fmo-4 promotes longevity and stress resistance via ER to mitochondria calcium regulation in C. elegans
Source: eLife. 2025 Feb 14;13:RP99971. doi: 10.7554/eLife.99971 (PMC11828484; doi:10.7554/eLife.99971)
Supplement: Source data 3. [file elife-99971-data3.zip › Supplemental Data 3 Lifespan Assays Cox Regression and PQ Assays/ATF6 Replicates/Cox regression EV ATF6 rep 2/output/logrank_stats.csv]

condition1	condition2	chi_sq	p
EV WT	EV fmo-4 OE	58.4113685461026	2.1316282072803e-14
EV WT	EV fmo-4 KO	11.0021075940297	0.000910083421685637
EV WT	atf-6 WT	25.6609238597986	4.06985104950408e-07
EV WT	atf-6 fmo-4 OE	39.090253732256	4.04659084018988e-10
EV WT	atf-6 fmo-4 KO	18.9895592379785	1.31435689032511e-05
EV fmo-4 OE	EV WT	58.4113685461026	2.1316282072803e-14
EV fmo-4 OE	EV fmo-4 KO	90.2410665434559	0
EV fmo-4 OE	atf-6 WT	15.7520933955509	7.22079903219264e-05
EV fmo-4 OE	atf-6 fmo-4 OE	2.54712806970934	0.110494943806169
EV fmo-4 OE	atf-6 fmo-4 KO	101.549349390362	0
EV fmo-4 KO	EV WT	11.0021075940297	0.000910083421685637
EV fmo-4 KO	EV fmo-4 OE	90.2410665434559	0
EV fmo-4 KO	atf-6 WT	63.5761019352198	1.55431223447522e-15
EV fmo-4 KO	atf-6 fmo-4 OE	72.2735030865635	0
EV fmo-4 KO	atf-6 fmo-4 KO	1.33516339083817	0.247888718329502
atf-6 WT	EV WT	25.6609238597986	4.06985104950408e-07
atf-6 WT	EV fmo-4 OE	15.7520933955509	7.22079903219264e-05
atf-6 WT	EV fmo-4 KO	63.5761019352198	1.55431223447522e-15
atf-6 WT	atf-6 fmo-4 OE	4.66637097848346	0.0307588569893044
atf-6 WT	atf-6 fmo-4 KO	78.8350146880733	0
atf-6 fmo-4 OE	EV WT	39.090253732256	4.04659084018988e-10
atf-6 fmo-4 OE	EV fmo-4 OE	2.54712806970934	0.110494943806169
atf-6 fmo-4 OE	EV fmo-4 KO	72.2735030865635	0
atf-6 fmo-4 OE	atf-6 WT	4.66637097848346	0.0307588569893044
atf-6 fmo-4 OE	atf-6 fmo-4 KO	84.9934766044226	0
atf-6 fmo-4 KO	EV WT	18.9895592379785	1.31435689032511e-05
atf-6 fmo-4 KO	EV fmo-4 OE	101.549349390362	0
atf-6 fmo-4 KO	EV fmo-4 KO	1.33516339083817	0.247888718329502
atf-6 fmo-4 KO	atf-6 WT	78.8350146880733	0
atf-6 fmo-4 KO	atf-6 fmo-4 OE	84.9934766044226	0
