# Supplementary material for: fmo-4 promotes longevity and stress resistance via ER to mitochondria calcium regulation in C. elegans
Source: eLife. 2025 Feb 14;13:RP99971. doi: 10.7554/eLife.99971 (PMC11828484; doi:10.7554/eLife.99971)
Supplement: Source data 3. [file elife-99971-data3.zip › Supplemental Data 3 Lifespan Assays Cox Regression and PQ Assays/ATF6 Replicates/Cox regression EV ATF6 rep 2/output/n_median_conf_intervals.csv]

	records	n.max	n.start	events	rmean	se(rmean)	median	0.95LCL	0.95UCL
condition=atf-6 fmo-4 KO	124	124	124	124	21.3790322580645	0.306152813145349	21	21	24
condition=atf-6 fmo-4 OE	105	105	105	105	26.5619047619048	0.439732718143283	26	26	28
condition=atf-6 WT	117	117	117	117	25.6239316239316	0.352966927755969	26	26	26
condition=EV fmo-4 KO	121	121	121	121	21.8429752066116	0.309450505557905	21	21	24
condition=EV fmo-4 OE	107	107	107	107	27.4485981308411	0.490673545655298	28	26	28
condition=EV WT	122	122	122	122	23.0983606557377	0.357927429265312	24	24	24
