# Supplementary material for: fmo-4 promotes longevity and stress resistance via ER to mitochondria calcium regulation in C. elegans
Source: eLife. 2025 Feb 14;13:RP99971. doi: 10.7554/eLife.99971 (PMC11828484; doi:10.7554/eLife.99971)
Supplement: Source data 3. [file elife-99971-data3.zip › Supplemental Data 3 Lifespan Assays Cox Regression and PQ Assays/ATF6 Replicates/Cox regression EV ATF6 rep 3/output/cox_regression_atf6_rep3.csv]

term	estimate	std.error	statistic	p.value	exp_coef_haz_ratio
RNAiatf-6	-0.845289603	0.1414504	-5.975872852	2.29E-09	0.429432975
genotypefmo-4 KO	0.080145234	0.135601399	0.591035451	0.554496668	1.083444409
genotypefmo-4 OE	-0.960799312	0.137820574	-6.971377958	3.14E-12	0.382586957
RNAiatf-6:genotypefmo-4 KO	1.080517688	0.198133179	5.453491914	4.94E-08	2.946204371
RNAiatf-6:genotypefmo-4 OE	1.034699826	0.199209921	5.19401756	2.06E-07	2.814261341
