# Supplementary material for: fmo-4 promotes longevity and stress resistance via ER to mitochondria calcium regulation in C. elegans
Source: eLife. 2025 Feb 14;13:RP99971. doi: 10.7554/eLife.99971 (PMC11828484; doi:10.7554/eLife.99971)
Supplement: Source data 3. [file elife-99971-data3.zip › Supplemental Data 3 Lifespan Assays Cox Regression and PQ Assays/ATF6 Replicates/Cox regression EV ATF6 rep 3/output/data_formatted_to_plot.csv]

condition	time	n	total_dead	survival	RNAi	genotype
EV WT	0	115	0	100	EV	WT
EV WT	10	115	0	100	EV	WT
EV WT	12	115	3	97.3913043478261	EV	WT
EV WT	14	115	7	93.9130434782609	EV	WT
EV WT	17	115	19	83.4782608695652	EV	WT
EV WT	19	115	34	70.4347826086957	EV	WT
EV WT	21	115	54	53.0434782608696	EV	WT
EV WT	24	115	70	39.1304347826087	EV	WT
EV WT	26	115	83	27.8260869565217	EV	WT
EV WT	28	115	93	19.1304347826087	EV	WT
EV WT	31	115	101	12.1739130434783	EV	WT
EV WT	33	115	107	6.95652173913043	EV	WT
EV WT	35	115	115	0	EV	WT
EV fmo-4 OE	0	107	0	100	EV	fmo-4 OE
EV fmo-4 OE	10	107	0	100	EV	fmo-4 OE
EV fmo-4 OE	12	107	1	99.0654205607477	EV	fmo-4 OE
EV fmo-4 OE	14	107	3	97.196261682243	EV	fmo-4 OE
EV fmo-4 OE	17	107	5	95.3271028037383	EV	fmo-4 OE
EV fmo-4 OE	19	107	7	93.4579439252336	EV	fmo-4 OE
EV fmo-4 OE	21	107	15	85.981308411215	EV	fmo-4 OE
EV fmo-4 OE	24	107	21	80.3738317757009	EV	fmo-4 OE
EV fmo-4 OE	26	107	33	69.1588785046729	EV	fmo-4 OE
EV fmo-4 OE	28	107	44	58.8785046728972	EV	fmo-4 OE
EV fmo-4 OE	31	107	63	41.1214953271028	EV	fmo-4 OE
EV fmo-4 OE	33	107	85	20.5607476635514	EV	fmo-4 OE
EV fmo-4 OE	35	107	89	16.8224299065421	EV	fmo-4 OE
EV fmo-4 OE	38	107	97	9.34579439252336	EV	fmo-4 OE
EV fmo-4 OE	40	107	107	0	EV	fmo-4 OE
EV fmo-4 KO	0	105	0	100	EV	fmo-4 KO
EV fmo-4 KO	10	105	0	100	EV	fmo-4 KO
EV fmo-4 KO	12	105	2	98.0952380952381	EV	fmo-4 KO
EV fmo-4 KO	14	105	4	96.1904761904762	EV	fmo-4 KO
EV fmo-4 KO	17	105	11	89.5238095238095	EV	fmo-4 KO
EV fmo-4 KO	19	105	25	76.1904761904762	EV	fmo-4 KO
EV fmo-4 KO	21	105	36	65.7142857142857	EV	fmo-4 KO
EV fmo-4 KO	24	105	57	45.7142857142857	EV	fmo-4 KO
EV fmo-4 KO	26	105	80	23.8095238095238	EV	fmo-4 KO
EV fmo-4 KO	28	105	86	18.0952380952381	EV	fmo-4 KO
EV fmo-4 KO	31	105	100	4.76190476190476	EV	fmo-4 KO
EV fmo-4 KO	33	105	103	1.9047619047619	EV	fmo-4 KO
EV fmo-4 KO	35	105	105	0	EV	fmo-4 KO
atf-6 WT	0	98	0	100	atf-6	WT
atf-6 WT	10	98	0	100	atf-6	WT
atf-6 WT	14	98	1	98.9795918367347	atf-6	WT
atf-6 WT	17	98	4	95.9183673469388	atf-6	WT
atf-6 WT	19	98	8	91.8367346938776	atf-6	WT
atf-6 WT	21	98	13	86.734693877551	atf-6	WT
atf-6 WT	24	98	20	79.5918367346939	atf-6	WT
atf-6 WT	26	98	37	62.2448979591837	atf-6	WT
atf-6 WT	28	98	52	46.9387755102041	atf-6	WT
atf-6 WT	31	98	73	25.5102040816327	atf-6	WT
atf-6 WT	33	98	80	18.3673469387755	atf-6	WT
atf-6 WT	35	98	84	14.2857142857143	atf-6	WT
atf-6 WT	38	98	90	8.16326530612245	atf-6	WT
atf-6 WT	40	98	97	1.02040816326531	atf-6	WT
atf-6 WT	42	98	98	0	atf-6	WT
atf-6 fmo-4 OE	0	100	0	100	atf-6	fmo-4 OE
atf-6 fmo-4 OE	10	100	0	100	atf-6	fmo-4 OE
atf-6 fmo-4 OE	14	100	2	98	atf-6	fmo-4 OE
atf-6 fmo-4 OE	17	100	5	95	atf-6	fmo-4 OE
atf-6 fmo-4 OE	19	100	10	90	atf-6	fmo-4 OE
atf-6 fmo-4 OE	21	100	17	83	atf-6	fmo-4 OE
atf-6 fmo-4 OE	24	100	24	76	atf-6	fmo-4 OE
atf-6 fmo-4 OE	26	100	36	64	atf-6	fmo-4 OE
atf-6 fmo-4 OE	28	100	55	45	atf-6	fmo-4 OE
atf-6 fmo-4 OE	31	100	75	25	atf-6	fmo-4 OE
atf-6 fmo-4 OE	33	100	81	19	atf-6	fmo-4 OE
atf-6 fmo-4 OE	35	100	86	14	atf-6	fmo-4 OE
atf-6 fmo-4 OE	38	100	94	6	atf-6	fmo-4 OE
atf-6 fmo-4 OE	40	100	100	0	atf-6	fmo-4 OE
atf-6 fmo-4 KO	0	104	0	100	atf-6	fmo-4 KO
atf-6 fmo-4 KO	10	104	0	100	atf-6	fmo-4 KO
atf-6 fmo-4 KO	12	104	6	94.2307692307692	atf-6	fmo-4 KO
atf-6 fmo-4 KO	14	104	12	88.4615384615385	atf-6	fmo-4 KO
atf-6 fmo-4 KO	17	104	25	75.9615384615385	atf-6	fmo-4 KO
atf-6 fmo-4 KO	19	104	37	64.4230769230769	atf-6	fmo-4 KO
atf-6 fmo-4 KO	21	104	53	49.0384615384615	atf-6	fmo-4 KO
atf-6 fmo-4 KO	24	104	69	33.6538461538462	atf-6	fmo-4 KO
atf-6 fmo-4 KO	26	104	82	21.1538461538462	atf-6	fmo-4 KO
atf-6 fmo-4 KO	28	104	92	11.5384615384615	atf-6	fmo-4 KO
atf-6 fmo-4 KO	31	104	100	3.84615384615385	atf-6	fmo-4 KO
atf-6 fmo-4 KO	33	104	103	0.961538461538462	atf-6	fmo-4 KO
atf-6 fmo-4 KO	35	104	104	0	atf-6	fmo-4 KO
