# Supplementary material for: fmo-4 promotes longevity and stress resistance via ER to mitochondria calcium regulation in C. elegans
Source: eLife. 2025 Feb 14;13:RP99971. doi: 10.7554/eLife.99971 (PMC11828484; doi:10.7554/eLife.99971)
Supplement: Source data 3. [file elife-99971-data3.zip › Supplemental Data 3 Lifespan Assays Cox Regression and PQ Assays/ATF6 Replicates/Cox regression EV ATF6 rep 3/output/full_output_hazard_ratios.csv]

time	n.risk	n.event	n.censor	surv	cumhaz	std.chaz	strata	type
12	104	6	0	0.942307692307692	0.0576923076923077	0.0235527859882998	condition=atf-6 fmo-4 KO	right
14	98	6	0	0.884615384615385	0.118916797488226	0.0343434625453773	condition=atf-6 fmo-4 KO	right
17	92	13	0	0.759615384615385	0.260221145314313	0.0521094064810024	condition=atf-6 fmo-4 KO	right
19	79	12	0	0.644230769230769	0.412119879491528	0.0681040309442524	condition=atf-6 fmo-4 KO	right
21	67	16	0	0.490384615384615	0.650925849640782	0.0905672525918645	condition=atf-6 fmo-4 KO	right
24	51	16	0	0.336538461538462	0.96465133983686	0.119807793744655	condition=atf-6 fmo-4 KO	right
26	35	13	0	0.211538461538462	1.33607991126543	0.158006811055476	condition=atf-6 fmo-4 KO	right
28	22	10	0	0.115384615384615	1.79062536581089	0.213605499378444	condition=atf-6 fmo-4 KO	right
31	12	8	0	0.0384615384615385	2.45729203247755	0.318092541440804	condition=atf-6 fmo-4 KO	right
33	4	3	0	0.00961538461538462	3.20729203247755	0.537292159742044	condition=atf-6 fmo-4 KO	right
35	1	1	0	0	4.20729203247755	1.13520168468879	condition=atf-6 fmo-4 KO	right
14	100	2	0	0.98	0.02	0.014142135623731	condition=atf-6 fmo-4 OE	right
17	98	3	0	0.95	0.0506122448979592	0.0226355880395792	condition=atf-6 fmo-4 OE	right
19	95	5	0	0.9	0.103243823845328	0.0326555732823075	condition=atf-6 fmo-4 OE	right
21	90	7	0	0.83	0.181021601623105	0.0439384114102952	condition=atf-6 fmo-4 OE	right
24	83	7	0	0.76	0.265358951020696	0.0542834840499835	condition=atf-6 fmo-4 OE	right
26	76	12	0	0.64	0.423253687862801	0.0708820073606456	condition=atf-6 fmo-4 OE	right
28	64	19	0	0.45	0.720128687862801	0.098300207743802	condition=atf-6 fmo-4 OE	right
31	45	20	0	0.25	1.16457313230725	0.139783668761237	condition=atf-6 fmo-4 OE	right
33	25	6	0	0.19	1.40457313230725	0.170702882378568	condition=atf-6 fmo-4 OE	right
35	19	5	0	0.14	1.66773102704409	0.207340033676125	condition=atf-6 fmo-4 OE	right
38	14	8	0	0.06	2.23915959847266	0.28949303289618	condition=atf-6 fmo-4 OE	right
40	6	6	0	0	3.23915959847266	0.500472659355229	condition=atf-6 fmo-4 OE	right
14	98	1	0	0.989795918367347	0.0102040816326531	0.0102040816326531	condition=atf-6 WT	right
17	97	3	0	0.959183673469388	0.0411319166841995	0.0205661601250955	condition=atf-6 WT	right
19	94	4	0	0.918367346938776	0.0836851081735611	0.0295915607694768	condition=atf-6 WT	right
21	90	5	0	0.86734693877551	0.139240663729117	0.0386386389433029	condition=atf-6 WT	right
24	85	7	0	0.795918367346939	0.221593604905587	0.0496165552097162	condition=atf-6 WT	right
26	78	17	0	0.622448979591837	0.439542322854305	0.0724983922825512	condition=atf-6 WT	right
28	61	15	0	0.469387755102041	0.685443962198568	0.0963700747070085	condition=atf-6 WT	right
31	46	21	0	0.255102040816326	1.141965701329	0.138605832966382	condition=atf-6 WT	right
33	25	7	0	0.183673469387755	1.421965701329	0.174389153711762	condition=atf-6 WT	right
35	18	4	0	0.142857142857143	1.64418792355122	0.206778277255253	condition=atf-6 WT	right
38	14	6	0	0.0816326530612245	2.07275935212265	0.270868050612488	condition=atf-6 WT	right
40	8	7	0	0.0102040816326531	2.94775935212265	0.427486258074584	condition=atf-6 WT	right
42	1	1	0	0	3.94775935212265	1.08754057434314	condition=atf-6 WT	right
12	105	2	0	0.980952380952381	0.019047619047619	0.0134687005940295	condition=EV fmo-4 KO	right
14	103	2	0	0.961904761904762	0.0384650947757744	0.019233436445897	condition=EV fmo-4 KO	right
17	101	7	0	0.895238095238095	0.107772025468844	0.0324981893665356	condition=EV fmo-4 KO	right
19	94	14	0	0.761904761904762	0.25670819568161	0.0513863761593694	condition=EV fmo-4 KO	right
21	80	11	0	0.657142857142857	0.39420819568161	0.0660250683815792	condition=EV fmo-4 KO	right
24	69	21	0	0.457142857142857	0.698556021768566	0.0936490668080759	condition=EV fmo-4 KO	right
26	48	23	0	0.238095238095238	1.17772268843523	0.136940814233421	condition=EV fmo-4 KO	right
28	25	6	0	0.180952380952381	1.41772268843523	0.168382857212106	condition=EV fmo-4 KO	right
31	19	14	0	0.0476190476190476	2.15456479369839	0.259102199986444	condition=EV fmo-4 KO	right
33	5	3	0	0.019047619047619	2.75456479369839	0.432589817307129	condition=EV fmo-4 KO	right
35	2	2	0	0	3.75456479369839	0.828935431766441	condition=EV fmo-4 KO	right
12	107	1	0	0.990654205607477	0.00934579439252336	0.00934579439252337	condition=EV fmo-4 OE	right
14	106	2	0	0.97196261682243	0.0282137189208252	0.0162893572872035	condition=EV fmo-4 OE	right
17	104	2	0	0.953271028037383	0.0474444881515945	0.0212191989347788	condition=EV fmo-4 OE	right
19	102	2	0	0.934579439252336	0.0670523312888494	0.0253473501510773	condition=EV fmo-4 OE	right
21	100	8	0	0.85981308411215	0.147052331288849	0.0379801021546983	condition=EV fmo-4 OE	right
24	92	6	0	0.803738317757009	0.212269722593197	0.0463828939132958	condition=EV fmo-4 OE	right
26	86	12	0	0.691588785046729	0.351804606314127	0.0614318443129445	condition=EV fmo-4 OE	right
28	74	11	0	0.588785046728972	0.500453254962776	0.0760436520557034	condition=EV fmo-4 OE	right
31	63	19	0	0.411214953271028	0.802040556550078	0.102809226449595	condition=EV fmo-4 OE	right
33	44	22	0	0.205607476635514	1.30204055655008	0.1480992012362	condition=EV fmo-4 OE	right
35	22	4	0	0.168224299065421	1.48385873836826	0.173775246271492	condition=EV fmo-4 OE	right
38	18	8	0	0.0934579439252336	1.9283031828127	0.234284430215517	condition=EV fmo-4 OE	right
40	10	10	0	0	2.9283031828127	0.393559645087513	condition=EV fmo-4 OE	right
12	115	3	0	0.973913043478261	0.0260869565217391	0.0150613113701642	condition=EV WT	right
14	112	4	0	0.939130434782609	0.0618012422360248	0.0233606646140354	condition=EV WT	right
17	108	12	0	0.834782608695652	0.172912353347136	0.0396803129469966	condition=EV WT	right
19	96	15	0	0.704347826086956	0.329162353347136	0.0565873784711595	condition=EV WT	right
21	81	20	0	0.530434782608696	0.57607593359405	0.0790597698438068	condition=EV WT	right
24	61	16	0	0.391304347826087	0.838371015561263	0.102714977409662	condition=EV WT	right
26	45	13	0	0.278260869565217	1.12725990445015	0.130269411876646	condition=EV WT	right
28	32	10	0	0.191304347826087	1.43975990445015	0.163510686717068	condition=EV WT	right
31	22	8	0	0.121739130434783	1.80339626808652	0.208001611269052	condition=EV WT	right
33	14	6	0	0.0695652173913043	2.23196769665794	0.271803081639044	condition=EV WT	right
35	8	8	0	0	3.23196769665794	0.445956180794124	condition=EV WT	right
