# Supplementary material for: fmo-4 promotes longevity and stress resistance via ER to mitochondria calcium regulation in C. elegans
Source: eLife. 2025 Feb 14;13:RP99971. doi: 10.7554/eLife.99971 (PMC11828484; doi:10.7554/eLife.99971)
Supplement: Source data 3. [file elife-99971-data3.zip › Supplemental Data 3 Lifespan Assays Cox Regression and PQ Assays/ATF6 Replicates/Cox regression EV ATF6 rep 3/output/logrank_stats.csv]

condition1	condition2	chi_sq	p
EV WT	EV fmo-4 OE	47.4016069872847	5.78348480217983e-12
EV WT	EV fmo-4 KO	0.0265273669669052	0.870619027235763
EV WT	atf-6 WT	32.5095730613008	1.18606846566394e-08
EV WT	atf-6 fmo-4 OE	30.3174976312042	3.66802022089274e-08
EV WT	atf-6 fmo-4 KO	3.95047521148778	0.046858133466321
EV fmo-4 OE	EV WT	47.4016069872847	5.78348480217983e-12
EV fmo-4 OE	EV fmo-4 KO	56.4915249738108	5.6399329650958e-14
EV fmo-4 OE	atf-6 WT	1.47262782760607	0.224931538971819
EV fmo-4 OE	atf-6 fmo-4 OE	2.68797739663237	0.101108082517365
EV fmo-4 OE	atf-6 fmo-4 KO	74.7989421919404	0
EV fmo-4 KO	EV WT	0.0265273669669052	0.870619027235763
EV fmo-4 KO	EV fmo-4 OE	56.4915249738108	5.6399329650958e-14
EV fmo-4 KO	atf-6 WT	37.4741567514907	9.26322685224079e-10
EV fmo-4 KO	atf-6 fmo-4 OE	34.572146176282	4.10741785028534e-09
EV fmo-4 KO	atf-6 fmo-4 KO	3.9388120694497	0.0471840859584712
atf-6 WT	EV WT	32.5095730613008	1.18606846566394e-08
atf-6 WT	EV fmo-4 OE	1.47262782760607	0.224931538971819
atf-6 WT	EV fmo-4 KO	37.4741567514907	9.26322685224079e-10
atf-6 WT	atf-6 fmo-4 OE	0.158858481968434	0.690209666236989
atf-6 WT	atf-6 fmo-4 KO	54.5487400011794	1.51656465163796e-13
atf-6 fmo-4 OE	EV WT	30.3174976312042	3.66802022089274e-08
atf-6 fmo-4 OE	EV fmo-4 OE	2.68797739663237	0.101108082517365
atf-6 fmo-4 OE	EV fmo-4 KO	34.572146176282	4.10741785028534e-09
atf-6 fmo-4 OE	atf-6 WT	0.158858481968434	0.690209666236989
atf-6 fmo-4 OE	atf-6 fmo-4 KO	51.2304027618434	8.21342993617691e-13
atf-6 fmo-4 KO	EV WT	3.95047521148778	0.046858133466321
atf-6 fmo-4 KO	EV fmo-4 OE	74.7989421919404	0
atf-6 fmo-4 KO	EV fmo-4 KO	3.9388120694497	0.0471840859584712
atf-6 fmo-4 KO	atf-6 WT	54.5487400011794	1.51656465163796e-13
atf-6 fmo-4 KO	atf-6 fmo-4 OE	51.2304027618434	8.21342993617691e-13
