# Supplementary material for: fmo-4 promotes longevity and stress resistance via ER to mitochondria calcium regulation in C. elegans
Source: eLife. 2025 Feb 14;13:RP99971. doi: 10.7554/eLife.99971 (PMC11828484; doi:10.7554/eLife.99971)
Supplement: Source data 3. [file elife-99971-data3.zip › Supplemental Data 3 Lifespan Assays Cox Regression and PQ Assays/ATF6 Replicates/Cox regression EV ATF6 rep 3/output/n_median_conf_intervals.csv]

	records	n.max	n.start	events	rmean	se(rmean)	median	0.95LCL	0.95UCL
condition=atf-6 fmo-4 KO	104	104	104	104	22.3557692307692	0.546627345738612	21	21	24
condition=atf-6 fmo-4 OE	100	100	100	100	28.7	0.62072538211354	28	28	31
condition=atf-6 WT	98	98	98	98	29.0612244897959	0.608973629144533	28	28	31
condition=EV fmo-4 KO	105	105	105	105	24.2	0.488860028008148	24	24	26
condition=EV fmo-4 OE	107	107	107	107	29.9345794392523	0.616010656432779	31	31	33
condition=EV WT	115	115	115	115	23.7304347826087	0.551652850913894	24	21	24
