# Supplementary material for: fmo-4 promotes longevity and stress resistance via ER to mitochondria calcium regulation in C. elegans
Source: eLife. 2025 Feb 14;13:RP99971. doi: 10.7554/eLife.99971 (PMC11828484; doi:10.7554/eLife.99971)
Supplement: Source data 3. [file elife-99971-data3.zip › Supplemental Data 3 Lifespan Assays Cox Regression and PQ Assays/Carb and EDTA Replicates/Cox regression carb edta rep 1/output/cox_regression_carb_edta_rep1.csv]

term	estimate	std.error	statistic	p.value	exp_coef_haz_ratio
PlateCarbachol	-0.899063789	0.134494745	-6.684750297	2.31E-11	0.406950473
PlateEDTA	-0.813424341	0.129411815	-6.285549266	3.27E-10	0.443337326
genotypefmo-4 KO	0.163921303	0.137248714	1.194337629	0.232345924	1.178121597
genotypefmo-4 OE	-0.92887367	0.129783886	-7.157080113	8.24E-13	0.394998358
PlateCarbachol:genotypefmo-4 KO	1.100071073	0.187509577	5.866746074	4.44E-09	3.004379546
PlateEDTA:genotypefmo-4 KO	1.099213181	0.187759492	5.854368116	4.79E-09	3.001803218
PlateCarbachol:genotypefmo-4 OE	0.858148811	0.181412492	4.730373306	2.24E-06	2.358790082
PlateEDTA:genotypefmo-4 OE	1.02354504	0.180615573	5.666981117	1.45E-08	2.783043296
