# Supplementary material for: fmo-4 promotes longevity and stress resistance via ER to mitochondria calcium regulation in C. elegans
Source: eLife. 2025 Feb 14;13:RP99971. doi: 10.7554/eLife.99971 (PMC11828484; doi:10.7554/eLife.99971)
Supplement: Source data 3. [file elife-99971-data3.zip › Supplemental Data 3 Lifespan Assays Cox Regression and PQ Assays/Carb and EDTA Replicates/Cox regression carb edta rep 1/output/data_formatted_to_plot.csv]

condition	time	n	total_dead	survival	Plate	genotype
water WT	0	110	0	100	water	WT
water WT	10	110	0	100	water	WT
water WT	13	110	3	97.2727272727273	water	WT
water WT	15	110	14	87.2727272727273	water	WT
water WT	17	110	27	75.4545454545455	water	WT
water WT	20	110	41	62.7272727272727	water	WT
water WT	22	110	62	43.6363636363636	water	WT
water WT	24	110	83	24.5454545454545	water	WT
water WT	27	110	92	16.3636363636364	water	WT
water WT	29	110	99	10	water	WT
water WT	31	110	101	8.18181818181818	water	WT
water WT	34	110	106	3.63636363636364	water	WT
water WT	36	110	110	0	water	WT
water fmo-4 OE	0	135	0	100	water	fmo-4 OE
water fmo-4 OE	10	135	0	100	water	fmo-4 OE
water fmo-4 OE	15	135	2	98.5185185185185	water	fmo-4 OE
water fmo-4 OE	17	135	6	95.5555555555556	water	fmo-4 OE
water fmo-4 OE	20	135	12	91.1111111111111	water	fmo-4 OE
water fmo-4 OE	22	135	22	83.7037037037037	water	fmo-4 OE
water fmo-4 OE	24	135	35	74.0740740740741	water	fmo-4 OE
water fmo-4 OE	27	135	66	51.1111111111111	water	fmo-4 OE
water fmo-4 OE	29	135	90	33.3333333333333	water	fmo-4 OE
water fmo-4 OE	31	135	105	22.2222222222222	water	fmo-4 OE
water fmo-4 OE	34	135	115	14.8148148148148	water	fmo-4 OE
water fmo-4 OE	36	135	124	8.14814814814815	water	fmo-4 OE
water fmo-4 OE	38	135	129	4.44444444444444	water	fmo-4 OE
water fmo-4 OE	41	135	134	0.740740740740741	water	fmo-4 OE
water fmo-4 OE	43	135	135	0	water	fmo-4 OE
water fmo-4 KO	0	103	0	100	water	fmo-4 KO
water fmo-4 KO	10	103	0	100	water	fmo-4 KO
water fmo-4 KO	13	103	4	96.1165048543689	water	fmo-4 KO
water fmo-4 KO	15	103	15	85.4368932038835	water	fmo-4 KO
water fmo-4 KO	17	103	29	71.8446601941748	water	fmo-4 KO
water fmo-4 KO	20	103	48	53.3980582524272	water	fmo-4 KO
water fmo-4 KO	22	103	64	37.8640776699029	water	fmo-4 KO
water fmo-4 KO	24	103	79	23.3009708737864	water	fmo-4 KO
water fmo-4 KO	27	103	88	14.5631067961165	water	fmo-4 KO
water fmo-4 KO	29	103	95	7.76699029126214	water	fmo-4 KO
water fmo-4 KO	31	103	97	5.8252427184466	water	fmo-4 KO
water fmo-4 KO	34	103	103	0	water	fmo-4 KO
EDTA WT	0	135	0	100	EDTA	WT
EDTA WT	10	135	0	100	EDTA	WT
EDTA WT	15	135	1	99.2592592592593	EDTA	WT
EDTA WT	17	135	5	96.2962962962963	EDTA	WT
EDTA WT	20	135	14	89.6296296296296	EDTA	WT
EDTA WT	22	135	27	80	EDTA	WT
EDTA WT	24	135	52	61.4814814814815	EDTA	WT
EDTA WT	27	135	76	43.7037037037037	EDTA	WT
EDTA WT	29	135	92	31.8518518518519	EDTA	WT
EDTA WT	31	135	107	20.7407407407407	EDTA	WT
EDTA WT	34	135	117	13.3333333333333	EDTA	WT
EDTA WT	36	135	124	8.14814814814815	EDTA	WT
EDTA WT	38	135	132	2.22222222222222	EDTA	WT
EDTA WT	41	135	135	0	EDTA	WT
EDTA fmo-4 OE	0	120	0	100	EDTA	fmo-4 OE
EDTA fmo-4 OE	10	120	0	100	EDTA	fmo-4 OE
EDTA fmo-4 OE	15	120	1	99.1666666666667	EDTA	fmo-4 OE
EDTA fmo-4 OE	17	120	6	95	EDTA	fmo-4 OE
EDTA fmo-4 OE	20	120	13	89.1666666666667	EDTA	fmo-4 OE
EDTA fmo-4 OE	22	120	28	76.6666666666667	EDTA	fmo-4 OE
EDTA fmo-4 OE	24	120	51	57.5	EDTA	fmo-4 OE
EDTA fmo-4 OE	27	120	74	38.3333333333333	EDTA	fmo-4 OE
EDTA fmo-4 OE	29	120	90	25	EDTA	fmo-4 OE
EDTA fmo-4 OE	31	120	101	15.8333333333333	EDTA	fmo-4 OE
EDTA fmo-4 OE	34	120	108	10	EDTA	fmo-4 OE
EDTA fmo-4 OE	36	120	112	6.66666666666667	EDTA	fmo-4 OE
EDTA fmo-4 OE	38	120	117	2.5	EDTA	fmo-4 OE
EDTA fmo-4 OE	41	120	119	0.833333333333333	EDTA	fmo-4 OE
EDTA fmo-4 OE	43	120	120	0	EDTA	fmo-4 OE
EDTA fmo-4 KO	0	120	0	100	EDTA	fmo-4 KO
EDTA fmo-4 KO	10	120	0	100	EDTA	fmo-4 KO
EDTA fmo-4 KO	13	120	4	96.6666666666667	EDTA	fmo-4 KO
EDTA fmo-4 KO	15	120	15	87.5	EDTA	fmo-4 KO
EDTA fmo-4 KO	17	120	27	77.5	EDTA	fmo-4 KO
EDTA fmo-4 KO	20	120	59	50.8333333333333	EDTA	fmo-4 KO
EDTA fmo-4 KO	22	120	78	35	EDTA	fmo-4 KO
EDTA fmo-4 KO	24	120	100	16.6666666666667	EDTA	fmo-4 KO
EDTA fmo-4 KO	27	120	111	7.5	EDTA	fmo-4 KO
EDTA fmo-4 KO	29	120	119	0.833333333333333	EDTA	fmo-4 KO
EDTA fmo-4 KO	31	120	120	0	EDTA	fmo-4 KO
Carbachol WT	0	118	0	100	Carbachol	WT
Carbachol WT	10	118	0	100	Carbachol	WT
Carbachol WT	15	118	1	99.1525423728814	Carbachol	WT
Carbachol WT	17	118	3	97.4576271186441	Carbachol	WT
Carbachol WT	20	118	10	91.5254237288136	Carbachol	WT
Carbachol WT	22	118	20	83.0508474576271	Carbachol	WT
Carbachol WT	24	118	43	63.5593220338983	Carbachol	WT
Carbachol WT	27	118	66	44.0677966101695	Carbachol	WT
Carbachol WT	29	118	81	31.3559322033898	Carbachol	WT
Carbachol WT	31	118	92	22.0338983050847	Carbachol	WT
Carbachol WT	34	118	103	12.7118644067797	Carbachol	WT
Carbachol WT	36	118	107	9.32203389830508	Carbachol	WT
Carbachol WT	38	118	113	4.23728813559322	Carbachol	WT
Carbachol WT	41	118	116	1.69491525423729	Carbachol	WT
Carbachol WT	43	118	117	0.847457627118644	Carbachol	WT
Carbachol WT	45	118	118	0	Carbachol	WT
Carbachol fmo-4 OE	0	134	0	100	Carbachol	fmo-4 OE
Carbachol fmo-4 OE	10	134	0	100	Carbachol	fmo-4 OE
Carbachol fmo-4 OE	15	134	1	99.2537313432836	Carbachol	fmo-4 OE
Carbachol fmo-4 OE	17	134	5	96.2686567164179	Carbachol	fmo-4 OE
Carbachol fmo-4 OE	20	134	12	91.044776119403	Carbachol	fmo-4 OE
Carbachol fmo-4 OE	22	134	22	83.5820895522388	Carbachol	fmo-4 OE
Carbachol fmo-4 OE	24	134	42	68.6567164179104	Carbachol	fmo-4 OE
Carbachol fmo-4 OE	27	134	66	50.7462686567164	Carbachol	fmo-4 OE
Carbachol fmo-4 OE	29	134	84	37.3134328358209	Carbachol	fmo-4 OE
Carbachol fmo-4 OE	31	134	100	25.3731343283582	Carbachol	fmo-4 OE
Carbachol fmo-4 OE	34	134	111	17.1641791044776	Carbachol	fmo-4 OE
Carbachol fmo-4 OE	36	134	117	12.6865671641791	Carbachol	fmo-4 OE
Carbachol fmo-4 OE	38	134	129	3.73134328358209	Carbachol	fmo-4 OE
Carbachol fmo-4 OE	41	134	133	0.746268656716418	Carbachol	fmo-4 OE
Carbachol fmo-4 OE	43	134	134	0	Carbachol	fmo-4 OE
Carbachol fmo-4 KO	0	143	0	100	Carbachol	fmo-4 KO
Carbachol fmo-4 KO	10	143	0	100	Carbachol	fmo-4 KO
Carbachol fmo-4 KO	13	143	5	96.5034965034965	Carbachol	fmo-4 KO
Carbachol fmo-4 KO	15	143	16	88.8111888111888	Carbachol	fmo-4 KO
Carbachol fmo-4 KO	17	143	32	77.6223776223776	Carbachol	fmo-4 KO
Carbachol fmo-4 KO	20	143	65	54.5454545454545	Carbachol	fmo-4 KO
Carbachol fmo-4 KO	22	143	88	38.4615384615385	Carbachol	fmo-4 KO
Carbachol fmo-4 KO	24	143	114	20.2797202797203	Carbachol	fmo-4 KO
Carbachol fmo-4 KO	27	143	133	6.99300699300699	Carbachol	fmo-4 KO
Carbachol fmo-4 KO	29	143	139	2.7972027972028	Carbachol	fmo-4 KO
Carbachol fmo-4 KO	31	143	143	0	Carbachol	fmo-4 KO
