# Supplementary material for: fmo-4 promotes longevity and stress resistance via ER to mitochondria calcium regulation in C. elegans
Source: eLife. 2025 Feb 14;13:RP99971. doi: 10.7554/eLife.99971 (PMC11828484; doi:10.7554/eLife.99971)
Supplement: Source data 3. [file elife-99971-data3.zip › Supplemental Data 3 Lifespan Assays Cox Regression and PQ Assays/Carb and EDTA Replicates/Cox regression carb edta rep 1/output/full_output_hazard_ratios.csv]

time	n.risk	n.event	n.censor	surv	cumhaz	std.chaz	strata	type
13	143	5	0	0.965034965034965	0.034965034965035	0.015636839003495	condition=Carbachol fmo-4 KO	right
15	138	11	0	0.888111888111888	0.114675179892571	0.0286726434057437	condition=Carbachol fmo-4 KO	right
17	127	16	0	0.776223776223776	0.240659431861075	0.0425925165243485	condition=Carbachol fmo-4 KO	right
20	111	33	0	0.545454545454545	0.537956729158372	0.0670259389608403	condition=Carbachol fmo-4 KO	right
22	78	23	0	0.384615384615385	0.832828524030167	0.090955396322284	condition=Carbachol fmo-4 KO	right
24	55	26	0	0.202797202797203	1.30555579675744	0.129876577728464	condition=Carbachol fmo-4 KO	right
27	29	19	0	0.0699300699300699	1.96072821055054	0.198645608162426	condition=Carbachol fmo-4 KO	right
29	10	6	0	0.027972027972028	2.56072821055054	0.3153729183716	condition=Carbachol fmo-4 KO	right
31	4	4	0	0	3.56072821055054	0.591151484513251	condition=Carbachol fmo-4 KO	right
15	134	1	0	0.992537313432836	0.00746268656716418	0.00746268656716418	condition=Carbachol fmo-4 OE	right
17	133	4	0	0.962686567164179	0.037537874537089	0.0167875228564643	condition=Carbachol fmo-4 OE	right
20	129	7	0	0.91044776119403	0.0918014404285619	0.0265041264950314	condition=Carbachol fmo-4 OE	right
22	122	10	0	0.835820895522388	0.173768653543316	0.0370719722141213	condition=Carbachol fmo-4 OE	right
24	112	20	0	0.686567164179104	0.352340082114745	0.054485951207138	condition=Carbachol fmo-4 OE	right
27	92	24	0	0.507462686567164	0.613209647332136	0.076185678649662	condition=Carbachol fmo-4 OE	right
29	68	18	0	0.373134328358209	0.877915529685077	0.0984733019418127	condition=Carbachol fmo-4 OE	right
31	50	16	0	0.253731343283582	1.19791552968508	0.126873918499128	condition=Carbachol fmo-4 OE	right
34	34	11	0	0.171641791044776	1.52144494144978	0.160039251840227	condition=Carbachol fmo-4 OE	right
36	23	6	0	0.126865671641791	1.78231450666717	0.192236097388163	condition=Carbachol fmo-4 OE	right
38	17	12	0	0.0373134328358209	2.48819685960835	0.280137838373384	condition=Carbachol fmo-4 OE	right
41	5	4	0	0.00746268656716418	3.28819685960835	0.488341282801805	condition=Carbachol fmo-4 OE	right
43	1	1	0	0	4.28819685960835	1.11286890894144	condition=Carbachol fmo-4 OE	right
15	118	1	0	0.991525423728814	0.00847457627118644	0.00847457627118644	condition=Carbachol WT	right
17	117	2	0	0.974576271186441	0.0255685933652035	0.0147621527285634	condition=Carbachol WT	right
20	115	7	0	0.915254237288136	0.0864381585825948	0.0273353565970737	condition=Carbachol WT	right
22	108	10	0	0.830508474576271	0.179030751175187	0.0400569661930477	condition=Carbachol WT	right
24	98	23	0	0.635593220338983	0.413724628726208	0.0632407781878549	condition=Carbachol WT	right
27	75	23	0	0.440677966101695	0.720391295392874	0.0899348926429245	condition=Carbachol WT	right
29	52	15	0	0.313559322033898	1.00885283385441	0.116771666909404	condition=Carbachol WT	right
31	37	11	0	0.220338983050847	1.30615013115171	0.147209660966653	condition=Carbachol WT	right
34	26	11	0	0.127118644067797	1.72922705422863	0.19478930574092	condition=Carbachol WT	right
36	15	4	0	0.0932203389830508	1.9958937208953	0.236052221783247	condition=Carbachol WT	right
38	11	6	0	0.0423728813559322	2.54134826634985	0.324511060317382	condition=Carbachol WT	right
41	5	3	0	0.0169491525423729	3.14134826634985	0.474665596255207	condition=Carbachol WT	right
43	2	1	0	0.00847457627118644	3.64134826634985	0.689425433435924	condition=Carbachol WT	right
45	1	1	0	0	4.64134826634985	1.21462233976998	condition=Carbachol WT	right
13	120	4	0	0.966666666666667	0.0333333333333333	0.0166666666666667	condition=EDTA fmo-4 KO	right
15	116	11	0	0.875	0.12816091954023	0.0330946667790528	condition=EDTA fmo-4 KO	right
17	105	12	0	0.775	0.242446633825944	0.046729994044149	condition=EDTA fmo-4 KO	right
20	93	32	0	0.508333333333333	0.586532655331321	0.0767042504491922	condition=EDTA fmo-4 KO	right
22	61	19	0	0.35	0.898008065167386	0.104831752330007	condition=EDTA fmo-4 KO	right
24	42	22	0	0.166666666666667	1.42181758897691	0.153170988197433	condition=EDTA fmo-4 KO	right
27	20	11	0	0.075	1.97181758897691	0.225746210655635	condition=EDTA fmo-4 KO	right
29	9	8	0	0.00833333333333333	2.8607064778658	0.386945453163807	condition=EDTA fmo-4 KO	right
31	1	1	0	0	3.8607064778658	1.07225313416382	condition=EDTA fmo-4 KO	right
15	120	1	0	0.991666666666667	0.00833333333333333	0.00833333333333333	condition=EDTA fmo-4 OE	right
17	119	5	0	0.95	0.0503501400560224	0.0205554580070308	condition=EDTA fmo-4 OE	right
20	114	7	0	0.891666666666667	0.111753648827952	0.0310024857682092	condition=EDTA fmo-4 OE	right
22	107	15	0	0.766666666666667	0.251940564715803	0.0476582859135516	condition=EDTA fmo-4 OE	right
24	92	23	0	0.575	0.501940564715803	0.0706307547783942	condition=EDTA fmo-4 OE	right
27	69	23	0	0.383333333333333	0.835273898049136	0.0990940028203614	condition=EDTA fmo-4 OE	right
29	46	16	0	0.25	1.18309998500566	0.131837240823409	condition=EDTA fmo-4 OE	right
31	30	11	0	0.158333333333333	1.54976665167232	0.172056038226364	condition=EDTA fmo-4 OE	right
34	19	7	0	0.1	1.9181877043039	0.221345571465985	condition=EDTA fmo-4 OE	right
36	12	4	0	0.0666666666666667	2.25152103763724	0.277076956431568	condition=EDTA fmo-4 OE	right
38	8	5	0	0.025	2.87652103763724	0.393569104205832	condition=EDTA fmo-4 OE	right
41	3	2	0	0.00833333333333333	3.5431877043039	0.614100042344571	condition=EDTA fmo-4 OE	right
43	1	1	0	0	4.5431877043039	1.17350707795377	condition=EDTA fmo-4 OE	right
15	135	1	0	0.992592592592593	0.00740740740740741	0.00740740740740741	condition=EDTA WT	right
17	134	4	0	0.962962962962963	0.0372581536760641	0.0166624262248403	condition=EDTA WT	right
20	130	9	0	0.896296296296296	0.106488922906833	0.0284636755602025	condition=EDTA WT	right
22	121	13	0	0.8	0.213926939435759	0.041207988526147	condition=EDTA WT	right
24	108	25	0	0.614814814814815	0.44540842091724	0.0619793947140945	condition=EDTA WT	right
27	83	24	0	0.437037037037037	0.734565047423265	0.0855877336205752	condition=EDTA WT	right
29	59	16	0	0.318518518518518	1.00575148810123	0.109186265147135	condition=EDTA WT	right
31	43	15	0	0.207407407407407	1.35458869740356	0.141541985772312	condition=EDTA WT	right
34	28	10	0	0.133333333333333	1.71173155454641	0.181077982585365	condition=EDTA WT	right
36	18	7	0	0.0814814814814815	2.1006204434353	0.233225586179542	condition=EDTA WT	right
38	11	8	0	0.0222222222222222	2.82789317070803	0.347145324796589	condition=EDTA WT	right
41	3	3	0	0	3.82789317070803	0.673678862560985	condition=EDTA WT	right
13	103	4	0	0.961165048543689	0.0388349514563107	0.0194174757281553	condition=water fmo-4 KO	right
15	99	11	0	0.854368932038835	0.149946062567422	0.038721735747785	condition=water fmo-4 KO	right
17	88	14	0	0.718446601941748	0.309036971658331	0.0575084694544266	condition=water fmo-4 KO	right
20	74	19	0	0.533980582524272	0.565793728415088	0.0823219895356584	condition=water fmo-4 KO	right
22	55	16	0	0.378640776699029	0.856702819324178	0.109846102158685	condition=water fmo-4 KO	right
24	39	15	0	0.233009708737864	1.24131820393956	0.148081393491256	condition=water fmo-4 KO	right
27	24	9	0	0.145631067961165	1.61631820393956	0.193786220093979	condition=water fmo-4 KO	right
29	15	7	0	0.0776699029126214	2.08298487060623	0.262038566263486	condition=water fmo-4 KO	right
31	8	2	0	0.058252427184466	2.33298487060623	0.316092091342734	condition=water fmo-4 KO	right
34	6	6	0	0	3.33298487060623	0.516314707204908	condition=water fmo-4 KO	right
15	135	2	0	0.985185185185185	0.0148148148148148	0.0104756560175785	condition=water fmo-4 OE	right
17	133	4	0	0.955555555555555	0.0448900027847396	0.0183267182511001	condition=water fmo-4 OE	right
20	129	6	0	0.911111111111111	0.0914016306917164	0.0263898438219715	condition=water fmo-4 OE	right
22	123	10	0	0.837037037037037	0.172702443699846	0.0368429922309025	condition=water fmo-4 OE	right
24	113	13	0	0.740740740740741	0.287746691487457	0.0487390681580216	condition=water fmo-4 OE	right
27	100	31	0	0.511111111111111	0.597746691487457	0.0739965996847982	condition=water fmo-4 OE	right
29	69	24	0	0.333333333333333	0.945572778443979	0.102549766196178	condition=water fmo-4 OE	right
31	45	15	0	0.222222222222222	1.27890611177731	0.133880028212942	condition=water fmo-4 OE	right
34	30	10	0	0.148148148148148	1.61223944511065	0.170396517175115	condition=water fmo-4 OE	right
36	20	9	0	0.0814814814814815	2.06223944511065	0.227013156150496	condition=water fmo-4 OE	right
38	11	5	0	0.0444444444444444	2.5167848996561	0.304724936811867	condition=water fmo-4 OE	right
41	6	5	0	0.00740740740740741	3.35011823298943	0.481400224349641	condition=water fmo-4 OE	right
43	1	1	0	0	4.35011823298943	1.10984060837757	condition=water fmo-4 OE	right
13	110	3	0	0.972727272727273	0.0272727272727273	0.0157459164324443	condition=water WT	right
15	107	11	0	0.872727272727273	0.130076465590484	0.0347666001414871	condition=water WT	right
17	96	13	0	0.754545454545455	0.265493132257151	0.0511791633692446	condition=water WT	right
20	83	14	0	0.627272727272727	0.434167831052332	0.0682021410944316	condition=water WT	right
22	69	21	0	0.436363636363636	0.738515657139288	0.0951964816004038	condition=water WT	right
24	48	21	0	0.245454545454545	1.17601565713929	0.134821932349412	condition=water WT	right
27	27	9	0	0.163636363636364	1.50934899047262	0.174707276479187	condition=water WT	right
29	18	7	0	0.1	1.89823787936151	0.228314630994993	condition=water WT	right
31	11	2	0	0.0818181818181818	2.08005606117969	0.262023846903702	condition=water WT	right
34	9	5	0	0.0363636363636364	2.63561161673525	0.361088481411334	condition=water WT	right
36	4	4	0	0	3.63561161673525	0.616753509441124	condition=water WT	right
