# Supplementary material for: fmo-4 promotes longevity and stress resistance via ER to mitochondria calcium regulation in C. elegans
Source: eLife. 2025 Feb 14;13:RP99971. doi: 10.7554/eLife.99971 (PMC11828484; doi:10.7554/eLife.99971)
Supplement: Source data 3. [file elife-99971-data3.zip › Supplemental Data 3 Lifespan Assays Cox Regression and PQ Assays/Carb and EDTA Replicates/Cox regression carb edta rep 1/output/logrank_stats.csv]

condition1	condition2	chi_sq	p
water WT	water fmo-4 OE	50.8309537707369	1.00675023873009e-12
water WT	water fmo-4 KO	1.35534020978492	0.244346699318064
water WT	EDTA WT	38.9467440381985	4.35526059661129e-10
water WT	EDTA fmo-4 OE	27.3167734181735	1.72706730916516e-07
water WT	EDTA fmo-4 KO	5.8938925661113	0.0151934804397186
water WT	Carbachol WT	39.6701755855588	3.00682367893046e-10
water WT	Carbachol fmo-4 OE	52.9448442531299	3.43058914609173e-13
water WT	Carbachol fmo-4 KO	4.3385797870964	0.0372579897144496
water fmo-4 OE	water WT	50.8309537707369	1.00675023873009e-12
water fmo-4 OE	water fmo-4 KO	65.1084484987097	6.66133814775094e-16
water fmo-4 OE	EDTA WT	1.1798506596412	0.277386400377154
water fmo-4 OE	EDTA fmo-4 OE	3.79654807739304	0.0513583603660344
water fmo-4 OE	EDTA fmo-4 KO	107.780807445446	0
water fmo-4 OE	Carbachol WT	0.222464185577644	0.637168713090621
water fmo-4 OE	Carbachol fmo-4 OE	0.128858738805962	0.719618284525823
water fmo-4 OE	Carbachol fmo-4 KO	105.495407094174	0
water fmo-4 KO	water WT	1.35534020978492	0.244346699318064
water fmo-4 KO	water fmo-4 OE	65.1084484987097	6.66133814775094e-16
water fmo-4 KO	EDTA WT	51.5313482380779	7.04658553729587e-13
water fmo-4 KO	EDTA fmo-4 OE	37.5292189465489	9.0053775547716e-10
water fmo-4 KO	EDTA fmo-4 KO	2.02540861075091	0.154687311550638
water fmo-4 KO	Carbachol WT	51.1374805279074	8.61200000201734e-13
water fmo-4 KO	Carbachol fmo-4 OE	65.5878540919744	5.55111512312578e-16
water fmo-4 KO	Carbachol fmo-4 KO	1.09854121676444	0.294586469253064
EDTA WT	water WT	38.9467440381985	4.35526059661129e-10
EDTA WT	water fmo-4 OE	1.1798506596412	0.277386400377154
EDTA WT	water fmo-4 KO	51.5313482380779	7.04658553729587e-13
EDTA WT	EDTA fmo-4 OE	0.757333953992897	0.384164144827797
EDTA WT	EDTA fmo-4 KO	86.8494148005757	0
EDTA WT	Carbachol WT	0.292616996757505	0.588548357395203
EDTA WT	Carbachol fmo-4 OE	2.01760061405276	0.155484661407339
EDTA WT	Carbachol fmo-4 KO	83.6513039339899	0
EDTA fmo-4 OE	water WT	27.3167734181735	1.72706730916516e-07
EDTA fmo-4 OE	water fmo-4 OE	3.79654807739304	0.0513583603660344
EDTA fmo-4 OE	water fmo-4 KO	37.5292189465489	9.0053775547716e-10
EDTA fmo-4 OE	EDTA WT	0.757333953992897	0.384164144827797
EDTA fmo-4 OE	EDTA fmo-4 KO	67.8315685037245	2.22044604925031e-16
EDTA fmo-4 OE	Carbachol WT	1.89586984763588	0.168541343961057
EDTA fmo-4 OE	Carbachol fmo-4 OE	4.81551559262212	0.0282046327881922
EDTA fmo-4 OE	Carbachol fmo-4 KO	64.2214330201749	1.11022302462516e-15
EDTA fmo-4 KO	water WT	5.8938925661113	0.0151934804397186
EDTA fmo-4 KO	water fmo-4 OE	107.780807445446	0
EDTA fmo-4 KO	water fmo-4 KO	2.02540861075091	0.154687311550638
EDTA fmo-4 KO	EDTA WT	86.8494148005757	0
EDTA fmo-4 KO	EDTA fmo-4 OE	67.8315685037245	2.22044604925031e-16
EDTA fmo-4 KO	Carbachol WT	86.2290408846961	0
EDTA fmo-4 KO	Carbachol fmo-4 OE	104.851999350748	0
EDTA fmo-4 KO	Carbachol fmo-4 KO	0.477606761892238	0.489508359598858
Carbachol WT	water WT	39.6701755855588	3.00682367893046e-10
Carbachol WT	water fmo-4 OE	0.222464185577644	0.637168713090621
Carbachol WT	water fmo-4 KO	51.1374805279074	8.61200000201734e-13
Carbachol WT	EDTA WT	0.292616996757505	0.588548357395203
Carbachol WT	EDTA fmo-4 OE	1.89586984763588	0.168541343961057
Carbachol WT	EDTA fmo-4 KO	86.2290408846961	0
Carbachol WT	Carbachol fmo-4 OE	0.538622548684215	0.463004148175732
Carbachol WT	Carbachol fmo-4 KO	83.1855204025809	0
Carbachol fmo-4 OE	water WT	52.9448442531299	3.43058914609173e-13
Carbachol fmo-4 OE	water fmo-4 OE	0.128858738805962	0.719618284525823
Carbachol fmo-4 OE	water fmo-4 KO	65.5878540919744	5.55111512312578e-16
Carbachol fmo-4 OE	EDTA WT	2.01760061405276	0.155484661407339
Carbachol fmo-4 OE	EDTA fmo-4 OE	4.81551559262212	0.0282046327881922
Carbachol fmo-4 OE	EDTA fmo-4 KO	104.851999350748	0
Carbachol fmo-4 OE	Carbachol WT	0.538622548684215	0.463004148175732
Carbachol fmo-4 OE	Carbachol fmo-4 KO	102.583188513218	0
Carbachol fmo-4 KO	water WT	4.3385797870964	0.0372579897144496
Carbachol fmo-4 KO	water fmo-4 OE	105.495407094174	0
Carbachol fmo-4 KO	water fmo-4 KO	1.09854121676444	0.294586469253064
Carbachol fmo-4 KO	EDTA WT	83.6513039339899	0
Carbachol fmo-4 KO	EDTA fmo-4 OE	64.2214330201749	1.11022302462516e-15
Carbachol fmo-4 KO	EDTA fmo-4 KO	0.477606761892238	0.489508359598858
Carbachol fmo-4 KO	Carbachol WT	83.1855204025809	0
Carbachol fmo-4 KO	Carbachol fmo-4 OE	102.583188513218	0
