# Supplementary material for: fmo-4 promotes longevity and stress resistance via ER to mitochondria calcium regulation in C. elegans
Source: eLife. 2025 Feb 14;13:RP99971. doi: 10.7554/eLife.99971 (PMC11828484; doi:10.7554/eLife.99971)
Supplement: Source data 3. [file elife-99971-data3.zip › Supplemental Data 3 Lifespan Assays Cox Regression and PQ Assays/Carb and EDTA Replicates/Cox regression carb edta rep 1/output/n_median_conf_intervals.csv]

	records	n.max	n.start	events	rmean	se(rmean)	median	0.95LCL	0.95UCL
condition=Carbachol fmo-4 KO	143	143	143	143	21.6993006993007	0.360670390009821	22	20	22
condition=Carbachol fmo-4 OE	134	134	134	134	28.6716417910448	0.516359253786693	29	27	29
condition=Carbachol WT	118	118	118	118	28.0932203389831	0.535709503593228	27	27	29
condition=EDTA fmo-4 KO	120	120	120	120	21.3916666666667	0.38029517653567	22	20	22
condition=EDTA fmo-4 OE	120	120	120	120	27.0416666666667	0.508865272681032	27	24	27
condition=EDTA WT	135	135	135	135	27.7407407407407	0.490117755561787	27	27	29
condition=water fmo-4 KO	103	103	103	103	21.9320388349515	0.526650865485623	22	20	22
condition=water fmo-4 OE	135	135	135	135	28.5185185185185	0.493230091727647	29	27	29
condition=water WT	110	110	110	110	22.6636363636364	0.532618243997724	22	22	24
