# Supplementary material for: fmo-4 promotes longevity and stress resistance via ER to mitochondria calcium regulation in C. elegans
Source: eLife. 2025 Feb 14;13:RP99971. doi: 10.7554/eLife.99971 (PMC11828484; doi:10.7554/eLife.99971)
Supplement: Source data 3. [file elife-99971-data3.zip › Supplemental Data 3 Lifespan Assays Cox Regression and PQ Assays/Carb and EDTA Replicates/Cox regression carb edta rep 2/output/cox_regression_carb_edta_rep2.csv]

term	estimate	std.error	statistic	p.value	exp_coef_haz_ratio
PlateCarbachol	-0.939707015	0.155694158	-6.035595868	1.58E-09	0.3907423
PlateEDTA	-0.849531223	0.155971639	-5.446703193	5.13E-08	0.427615341
genotypefmo-4 KO	0.499785001	0.149126643	3.351413202	0.000804002	1.648366835
genotypefmo-4 OE	-1.06009632	0.15105588	-7.01790832	2.25E-12	0.346422441
PlateCarbachol:genotypefmo-4 KO	1.474649198	0.205732892	7.167785294	7.62E-13	4.369502676
PlateEDTA:genotypefmo-4 KO	1.752953542	0.211182032	8.300675626	1.04E-16	5.77162426
PlateCarbachol:genotypefmo-4 OE	0.860544155	0.209026121	4.11692161	3.84E-05	2.36444697
PlateEDTA:genotypefmo-4 OE	1.046813066	0.211612839	4.946831528	7.54E-07	2.848558469
