# Supplementary material for: fmo-4 promotes longevity and stress resistance via ER to mitochondria calcium regulation in C. elegans
Source: eLife. 2025 Feb 14;13:RP99971. doi: 10.7554/eLife.99971 (PMC11828484; doi:10.7554/eLife.99971)
Supplement: Source data 3. [file elife-99971-data3.zip › Supplemental Data 3 Lifespan Assays Cox Regression and PQ Assays/Carb and EDTA Replicates/Cox regression carb edta rep 2/output/data_formatted_to_plot.csv]

condition	time	n	total_dead	survival	Plate	genotype
water WT	0	77	0	100	water	WT
water WT	10	77	0	100	water	WT
water WT	13	77	3	96.1038961038961	water	WT
water WT	15	77	7	90.9090909090909	water	WT
water WT	17	77	14	81.8181818181818	water	WT
water WT	20	77	27	64.9350649350649	water	WT
water WT	22	77	36	53.2467532467532	water	WT
water WT	24	77	49	36.3636363636364	water	WT
water WT	27	77	66	14.2857142857143	water	WT
water WT	29	77	69	10.3896103896104	water	WT
water WT	31	77	74	3.8961038961039	water	WT
water WT	34	77	76	1.2987012987013	water	WT
water WT	36	77	77	0	water	WT
water fmo-4 OE	0	111	0	100	water	fmo-4 OE
water fmo-4 OE	10	111	0	100	water	fmo-4 OE
water fmo-4 OE	15	111	2	98.1981981981982	water	fmo-4 OE
water fmo-4 OE	17	111	6	94.5945945945946	water	fmo-4 OE
water fmo-4 OE	20	111	13	88.2882882882883	water	fmo-4 OE
water fmo-4 OE	22	111	19	82.8828828828829	water	fmo-4 OE
water fmo-4 OE	24	111	28	74.7747747747748	water	fmo-4 OE
water fmo-4 OE	27	111	41	63.0630630630631	water	fmo-4 OE
water fmo-4 OE	29	111	60	45.945945945946	water	fmo-4 OE
water fmo-4 OE	31	111	86	22.5225225225225	water	fmo-4 OE
water fmo-4 OE	34	111	97	12.6126126126126	water	fmo-4 OE
water fmo-4 OE	36	111	103	7.20720720720721	water	fmo-4 OE
water fmo-4 OE	38	111	111	0	water	fmo-4 OE
water fmo-4 KO	0	117	0	100	water	fmo-4 KO
water fmo-4 KO	10	117	0	100	water	fmo-4 KO
water fmo-4 KO	13	117	4	96.5811965811966	water	fmo-4 KO
water fmo-4 KO	15	117	8	93.1623931623932	water	fmo-4 KO
water fmo-4 KO	17	117	17	85.4700854700855	water	fmo-4 KO
water fmo-4 KO	20	117	39	66.6666666666667	water	fmo-4 KO
water fmo-4 KO	22	117	69	41.025641025641	water	fmo-4 KO
water fmo-4 KO	24	117	93	20.5128205128205	water	fmo-4 KO
water fmo-4 KO	27	117	111	5.12820512820513	water	fmo-4 KO
water fmo-4 KO	29	117	117	0	water	fmo-4 KO
EDTA WT	0	93	0	100	EDTA	WT
EDTA WT	10	93	0	100	EDTA	WT
EDTA WT	15	93	2	97.8494623655914	EDTA	WT
EDTA WT	17	93	5	94.6236559139785	EDTA	WT
EDTA WT	20	93	14	84.9462365591398	EDTA	WT
EDTA WT	22	93	22	76.3440860215054	EDTA	WT
EDTA WT	24	93	29	68.8172043010753	EDTA	WT
EDTA WT	27	93	42	54.8387096774194	EDTA	WT
EDTA WT	29	93	69	25.8064516129032	EDTA	WT
EDTA WT	31	93	76	18.2795698924731	EDTA	WT
EDTA WT	34	93	84	9.67741935483871	EDTA	WT
EDTA WT	36	93	88	5.37634408602151	EDTA	WT
EDTA WT	38	93	93	0	EDTA	WT
EDTA fmo-4 OE	0	90	0	100	EDTA	fmo-4 OE
EDTA fmo-4 OE	10	90	0	100	EDTA	fmo-4 OE
EDTA fmo-4 OE	15	90	3	96.6666666666667	EDTA	fmo-4 OE
EDTA fmo-4 OE	17	90	7	92.2222222222222	EDTA	fmo-4 OE
EDTA fmo-4 OE	20	90	15	83.3333333333333	EDTA	fmo-4 OE
EDTA fmo-4 OE	22	90	22	75.5555555555556	EDTA	fmo-4 OE
EDTA fmo-4 OE	24	90	31	65.5555555555556	EDTA	fmo-4 OE
EDTA fmo-4 OE	27	90	42	53.3333333333333	EDTA	fmo-4 OE
EDTA fmo-4 OE	29	90	62	31.1111111111111	EDTA	fmo-4 OE
EDTA fmo-4 OE	31	90	75	16.6666666666667	EDTA	fmo-4 OE
EDTA fmo-4 OE	34	90	83	7.77777777777778	EDTA	fmo-4 OE
EDTA fmo-4 OE	36	90	86	4.44444444444444	EDTA	fmo-4 OE
EDTA fmo-4 OE	38	90	89	1.11111111111111	EDTA	fmo-4 OE
EDTA fmo-4 OE	41	90	90	0	EDTA	fmo-4 OE
EDTA fmo-4 KO	0	99	0	100	EDTA	fmo-4 KO
EDTA fmo-4 KO	10	99	0	100	EDTA	fmo-4 KO
EDTA fmo-4 KO	13	99	4	95.959595959596	EDTA	fmo-4 KO
EDTA fmo-4 KO	15	99	18	81.8181818181818	EDTA	fmo-4 KO
EDTA fmo-4 KO	17	99	48	51.5151515151515	EDTA	fmo-4 KO
EDTA fmo-4 KO	20	99	71	28.2828282828283	EDTA	fmo-4 KO
EDTA fmo-4 KO	22	99	90	9.09090909090909	EDTA	fmo-4 KO
EDTA fmo-4 KO	24	99	99	0	EDTA	fmo-4 KO
Carbachol WT	0	94	0	100	Carbachol	WT
Carbachol WT	10	94	0	100	Carbachol	WT
Carbachol WT	15	94	1	98.936170212766	Carbachol	WT
Carbachol WT	17	94	8	91.4893617021277	Carbachol	WT
Carbachol WT	20	94	12	87.2340425531915	Carbachol	WT
Carbachol WT	22	94	18	80.8510638297872	Carbachol	WT
Carbachol WT	24	94	24	74.468085106383	Carbachol	WT
Carbachol WT	27	94	39	58.5106382978723	Carbachol	WT
Carbachol WT	29	94	56	40.4255319148936	Carbachol	WT
Carbachol WT	31	94	78	17.0212765957447	Carbachol	WT
Carbachol WT	34	94	86	8.51063829787234	Carbachol	WT
Carbachol WT	36	94	89	5.31914893617021	Carbachol	WT
Carbachol WT	38	94	94	0	Carbachol	WT
Carbachol fmo-4 OE	0	95	0	100	Carbachol	fmo-4 OE
Carbachol fmo-4 OE	10	95	0	100	Carbachol	fmo-4 OE
Carbachol fmo-4 OE	15	95	3	96.8421052631579	Carbachol	fmo-4 OE
Carbachol fmo-4 OE	17	95	8	91.5789473684211	Carbachol	fmo-4 OE
Carbachol fmo-4 OE	20	95	13	86.3157894736842	Carbachol	fmo-4 OE
Carbachol fmo-4 OE	22	95	19	80	Carbachol	fmo-4 OE
Carbachol fmo-4 OE	24	95	27	71.5789473684211	Carbachol	fmo-4 OE
Carbachol fmo-4 OE	27	95	40	57.8947368421053	Carbachol	fmo-4 OE
Carbachol fmo-4 OE	29	95	54	43.1578947368421	Carbachol	fmo-4 OE
Carbachol fmo-4 OE	31	95	69	27.3684210526316	Carbachol	fmo-4 OE
Carbachol fmo-4 OE	34	95	79	16.8421052631579	Carbachol	fmo-4 OE
Carbachol fmo-4 OE	36	95	84	11.5789473684211	Carbachol	fmo-4 OE
Carbachol fmo-4 OE	38	95	94	1.05263157894737	Carbachol	fmo-4 OE
Carbachol fmo-4 OE	41	95	95	0	Carbachol	fmo-4 OE
Carbachol fmo-4 KO	0	112	0	100	Carbachol	fmo-4 KO
Carbachol fmo-4 KO	10	112	0	100	Carbachol	fmo-4 KO
Carbachol fmo-4 KO	13	112	6	94.6428571428571	Carbachol	fmo-4 KO
Carbachol fmo-4 KO	15	112	23	79.4642857142857	Carbachol	fmo-4 KO
Carbachol fmo-4 KO	17	112	45	59.8214285714286	Carbachol	fmo-4 KO
Carbachol fmo-4 KO	20	112	71	36.6071428571429	Carbachol	fmo-4 KO
Carbachol fmo-4 KO	22	112	82	26.7857142857143	Carbachol	fmo-4 KO
Carbachol fmo-4 KO	24	112	104	7.14285714285714	Carbachol	fmo-4 KO
Carbachol fmo-4 KO	27	112	112	0	Carbachol	fmo-4 KO
