# Supplementary material for: fmo-4 promotes longevity and stress resistance via ER to mitochondria calcium regulation in C. elegans
Source: eLife. 2025 Feb 14;13:RP99971. doi: 10.7554/eLife.99971 (PMC11828484; doi:10.7554/eLife.99971)
Supplement: Source data 3. [file elife-99971-data3.zip › Supplemental Data 3 Lifespan Assays Cox Regression and PQ Assays/Carb and EDTA Replicates/Cox regression carb edta rep 2/output/full_output_hazard_ratios.csv]

time	n.risk	n.event	n.censor	surv	cumhaz	std.chaz	strata	type
13	112	6	0	0.946428571428571	0.0535714285714286	0.0218704441319927	condition=Carbachol fmo-4 KO	right
15	106	17	0	0.794642857142857	0.213948787061995	0.0446240997058184	condition=Carbachol fmo-4 KO	right
17	89	22	0	0.598214285714286	0.46113979829795	0.0690560451162217	condition=Carbachol fmo-4 KO	right
20	67	26	0	0.366071428571428	0.849199499790487	0.102765136161374	condition=Carbachol fmo-4 KO	right
22	41	11	0	0.267857142857143	1.11749218271732	0.130783780279096	condition=Carbachol fmo-4 KO	right
24	30	22	0	0.0714285714285714	1.85082551605065	0.203835329686822	condition=Carbachol fmo-4 KO	right
27	8	8	0	0	2.85082551605065	0.40810395933945	condition=Carbachol fmo-4 KO	right
15	95	3	0	0.968421052631579	0.0315789473684211	0.0182321137638829	condition=Carbachol fmo-4 OE	right
17	92	5	0	0.91578947368421	0.0859267734553776	0.0303833377424993	condition=Carbachol fmo-4 OE	right
20	87	5	0	0.863157894736842	0.143398037823194	0.039796186475363	condition=Carbachol fmo-4 OE	right
22	82	6	0	0.8	0.216568769530511	0.0497600487782374	condition=Carbachol fmo-4 OE	right
24	76	8	0	0.71578947368421	0.321831927425248	0.0621377824327446	condition=Carbachol fmo-4 OE	right
27	68	13	0	0.578947368421053	0.513008398013483	0.0816855108986912	condition=Carbachol fmo-4 OE	right
29	55	14	0	0.431578947368421	0.767553852558937	0.106304383090886	condition=Carbachol fmo-4 OE	right
31	41	15	0	0.273684210526316	1.13340751109552	0.142210695197798	condition=Carbachol fmo-4 OE	right
34	26	10	0	0.168421052631579	1.51802289571091	0.187127713706241	condition=Carbachol fmo-4 OE	right
36	16	5	0	0.115789473684211	1.83052289571091	0.233555199550181	condition=Carbachol fmo-4 OE	right
38	11	10	0	0.0105263157894737	2.73961380480182	0.37039527445163	condition=Carbachol fmo-4 OE	right
41	1	1	0	0	3.73961380480182	1.0663923571257	condition=Carbachol fmo-4 OE	right
15	94	1	0	0.98936170212766	0.0106382978723404	0.0106382978723404	condition=Carbachol WT	right
17	93	7	0	0.914893617021277	0.0859071150766415	0.030372940293903	condition=Carbachol WT	right
20	86	4	0	0.872340425531915	0.132418742983618	0.0382537368728372	condition=Carbachol WT	right
22	82	6	0	0.808510638297872	0.205589474690935	0.0485352900595738	condition=Carbachol WT	right
24	76	6	0	0.74468085106383	0.284536843111988	0.0582619562373412	condition=Carbachol WT	right
27	70	15	0	0.585106382978723	0.498822557397702	0.0803472465887773	condition=Carbachol WT	right
29	55	17	0	0.404255319148936	0.807913466488611	0.109888647025712	condition=Carbachol WT	right
31	38	22	0	0.170212765957447	1.38686083490966	0.165260315287287	condition=Carbachol WT	right
34	16	8	0	0.0851063829787234	1.88686083490966	0.241993743325842	condition=Carbachol WT	right
36	8	3	0	0.0531914893617021	2.26186083490966	0.32470905717096	condition=Carbachol WT	right
38	5	5	0	0	3.26186083490966	0.552662620238472	condition=Carbachol WT	right
13	99	4	0	0.95959595959596	0.0404040404040404	0.0202020202020202	condition=EDTA fmo-4 KO	right
15	95	14	0	0.818181818181818	0.187772461456672	0.0442647507350821	condition=EDTA fmo-4 KO	right
17	81	30	0	0.515151515151515	0.558142831827042	0.0808198110979921	condition=EDTA fmo-4 KO	right
20	51	23	0	0.282828282828283	1.0091232239839	0.123994333149965	condition=EDTA fmo-4 KO	right
22	28	19	0	0.0909090909090909	1.68769465255533	0.199020824364828	condition=EDTA fmo-4 KO	right
24	9	9	0	0	2.68769465255533	0.388227252575044	condition=EDTA fmo-4 KO	right
15	90	3	0	0.966666666666667	0.0333333333333333	0.0192450089729875	condition=EDTA fmo-4 OE	right
17	87	4	0	0.922222222222222	0.0793103448275862	0.029980689899601	condition=EDTA fmo-4 OE	right
20	83	8	0	0.833333333333333	0.175695886996261	0.0453884716558038	condition=EDTA fmo-4 OE	right
22	75	7	0	0.755555555555555	0.269029220329594	0.057485283366216	condition=EDTA fmo-4 OE	right
24	68	9	0	0.655555555555555	0.401382161506065	0.0724632636975528	condition=EDTA fmo-4 OE	right
27	59	11	0	0.533333333333333	0.587822839472167	0.0917111556826755	condition=EDTA fmo-4 OE	right
29	48	20	0	0.311111111111111	1.00448950613883	0.130734431701092	condition=EDTA fmo-4 OE	right
31	28	13	0	0.166666666666667	1.46877522042455	0.183502382233225	condition=EDTA fmo-4 OE	right
34	15	8	0	0.0777777777777778	2.00210855375788	0.26311343531037	condition=EDTA fmo-4 OE	right
36	7	3	0	0.0444444444444444	2.43067998232931	0.361183014047924	condition=EDTA fmo-4 OE	right
38	4	3	0	0.0111111111111111	3.18067998232931	0.563873363120429	condition=EDTA fmo-4 OE	right
41	1	1	0	0	4.18067998232931	1.14802141514727	condition=EDTA fmo-4 OE	right
15	93	2	0	0.978494623655914	0.021505376344086	0.015206597444872	condition=EDTA WT	right
17	91	3	0	0.946236559139785	0.054472409311119	0.0243621775176235	condition=EDTA WT	right
20	88	9	0	0.849462365591398	0.156745136583846	0.0419011428966422	condition=EDTA WT	right
22	79	8	0	0.763440860215054	0.258010959368656	0.0551139876445209	condition=EDTA WT	right
24	71	7	0	0.688172043010753	0.356602508664431	0.0665294296115893	condition=EDTA WT	right
27	64	13	0	0.548387096774194	0.559727508664431	0.0871779394654601	condition=EDTA WT	right
29	51	27	0	0.258064516129032	1.08913927337031	0.134091819164383	condition=EDTA WT	right
31	24	7	0	0.182795698924731	1.38080594003698	0.173589728223163	condition=EDTA WT	right
34	17	8	0	0.0967741935483871	1.8513941753311	0.240447613097418	condition=EDTA WT	right
36	9	4	0	0.0537634408602151	2.29583861977554	0.327410706443189	condition=EDTA WT	right
38	5	5	0	0	3.29583861977554	0.554254247339277	condition=EDTA WT	right
13	117	4	0	0.965811965811966	0.0341880341880342	0.0170940170940171	condition=water fmo-4 KO	right
15	113	4	0	0.931623931623932	0.0695862642765298	0.0246061799912149	condition=water fmo-4 KO	right
17	109	9	0	0.854700854700855	0.152155071615979	0.0369185060328824	condition=water fmo-4 KO	right
20	100	22	0	0.666666666666667	0.372155071615979	0.0596906700222067	condition=water fmo-4 KO	right
22	78	30	0	0.41025641025641	0.756770456231364	0.0921625876217024	condition=water fmo-4 KO	right
24	48	24	0	0.205128205128205	1.25677045623136	0.13751585080926	condition=water fmo-4 KO	right
27	24	18	0	0.0512820512820513	2.00677045623136	0.223965642953991	condition=water fmo-4 KO	right
29	6	6	0	0	3.00677045623136	0.46564715814709	condition=water fmo-4 KO	right
15	111	2	0	0.981981981981982	0.018018018018018	0.0127406627240819	condition=water fmo-4 OE	right
17	109	4	0	0.945945945945946	0.05471526572444	0.0223382292036642	condition=water fmo-4 OE	right
20	105	7	0	0.882882882882883	0.121381932391107	0.0336736858522507	condition=water fmo-4 OE	right
22	98	6	0	0.828828828828829	0.182606422187025	0.0419363423616218	condition=water fmo-4 OE	right
24	92	9	0	0.747747747747748	0.280432509143547	0.053122347866103	condition=water fmo-4 OE	right
27	83	13	0	0.630630630630631	0.437059015167643	0.068622519484838	condition=water fmo-4 OE	right
29	70	19	0	0.45945945945946	0.708487586596215	0.0926639153114908	condition=water fmo-4 OE	right
31	51	26	0	0.225225225225225	1.21829150816484	0.136318584667426	condition=water fmo-4 OE	right
34	25	11	0	0.126126126126126	1.65829150816484	0.190217655662481	condition=water fmo-4 OE	right
36	14	6	0	0.0720720720720721	2.08686293673627	0.258447289449298	condition=water fmo-4 OE	right
38	8	8	0	0	3.08686293673627	0.437944061980168	condition=water fmo-4 OE	right
13	77	3	0	0.961038961038961	0.038961038961039	0.0224941663320633	condition=water WT	right
15	74	4	0	0.909090909090909	0.093015093015093	0.0351631584032803	condition=water WT	right
17	70	7	0	0.818181818181818	0.193015093015093	0.0516238233518751	condition=water WT	right
20	63	13	0	0.649350649350649	0.399364299364299	0.077074012255953	condition=water WT	right
22	50	9	0	0.532467532467532	0.579364299364299	0.097674988432202	condition=water WT	right
24	41	13	0	0.363636363636364	0.896437470096007	0.131430191867382	condition=water WT	right
27	28	17	0	0.142857142857143	1.50358032723886	0.197376717987924	condition=water WT	right
29	11	3	0	0.103896103896104	1.77630759996614	0.252489519056607	condition=water WT	right
31	8	5	0	0.038961038961039	2.40130759996614	0.376664250007134	condition=water WT	right
34	3	2	0	0.012987012987013	3.0679742666328	0.603405485105711	condition=water WT	right
36	1	1	0	0	4.0679742666328	1.16794613722366	condition=water WT	right
