# Supplementary material for: fmo-4 promotes longevity and stress resistance via ER to mitochondria calcium regulation in C. elegans
Source: eLife. 2025 Feb 14;13:RP99971. doi: 10.7554/eLife.99971 (PMC11828484; doi:10.7554/eLife.99971)
Supplement: Source data 3. [file elife-99971-data3.zip › Supplemental Data 3 Lifespan Assays Cox Regression and PQ Assays/Carb and EDTA Replicates/Cox regression carb edta rep 2/output/logrank_stats.csv]

condition1	condition2	chi_sq	p
water WT	water fmo-4 OE	44.7407823137901	2.24923413227884e-11
water WT	water fmo-4 KO	6.36850142163786	0.0116163653107526
water WT	EDTA WT	26.7353308401477	2.33316215791923e-07
water WT	EDTA fmo-4 OE	22.9948934555464	1.62432287231784e-06
water WT	EDTA fmo-4 KO	49.2959389697824	2.20112816862184e-12
water WT	Carbachol WT	33.5686104219387	6.87939949450822e-09
water WT	Carbachol fmo-4 OE	37.2163325401192	1.0572458464253e-09
water WT	Carbachol fmo-4 KO	28.2256489206139	1.07964370887892e-07
water fmo-4 OE	water WT	44.7407823137901	2.24923413227884e-11
water fmo-4 OE	water fmo-4 KO	102.116642765447	0
water fmo-4 OE	EDTA WT	2.75877273576194	0.0967224108110992
water fmo-4 OE	EDTA fmo-4 OE	2.9351512927698	0.0866705426172677
water fmo-4 OE	EDTA fmo-4 KO	157.205744584331	0
water fmo-4 OE	Carbachol WT	0.912022530176034	0.339578350888047
water fmo-4 OE	Carbachol fmo-4 OE	0.18042016908644	0.671012402282628
water fmo-4 OE	Carbachol fmo-4 KO	138.569172383594	0
water fmo-4 KO	water WT	6.36850142163786	0.0116163653107526
water fmo-4 KO	water fmo-4 OE	102.116642765447	0
water fmo-4 KO	EDTA WT	68.1812090159249	1.11022302462516e-16
water fmo-4 KO	EDTA fmo-4 OE	62.8161338070529	2.22044604925031e-15
water fmo-4 KO	EDTA fmo-4 KO	49.5907434138124	1.89404048001052e-12
water fmo-4 KO	Carbachol WT	83.8759878345204	0
water fmo-4 KO	Carbachol fmo-4 OE	81.0050726981625	0
water fmo-4 KO	Carbachol fmo-4 KO	19.2985740784795	1.11789803904916e-05
EDTA WT	water WT	26.7353308401477	2.33316215791923e-07
EDTA WT	water fmo-4 OE	2.75877273576194	0.0967224108110992
EDTA WT	water fmo-4 KO	68.1812090159249	1.11022302462516e-16
EDTA WT	EDTA fmo-4 OE	0.00961270243270022	0.921897044929763
EDTA WT	EDTA fmo-4 KO	124.343466495094	0
EDTA WT	Carbachol WT	0.54242632667462	0.461428913912679
EDTA WT	Carbachol fmo-4 OE	3.0426339761838	0.0811042195847095
EDTA WT	Carbachol fmo-4 KO	105.398633559149	0
EDTA fmo-4 OE	water WT	22.9948934555464	1.62432287231784e-06
EDTA fmo-4 OE	water fmo-4 OE	2.9351512927698	0.0866705426172677
EDTA fmo-4 OE	water fmo-4 KO	62.8161338070529	2.22044604925031e-15
EDTA fmo-4 OE	EDTA WT	0.00961270243270022	0.921897044929763
EDTA fmo-4 OE	EDTA fmo-4 KO	113.947188009199	0
EDTA fmo-4 OE	Carbachol WT	0.63789555917093	0.424473874555469
EDTA fmo-4 OE	Carbachol fmo-4 OE	3.30413739297308	0.0691056187611266
EDTA fmo-4 OE	Carbachol fmo-4 KO	95.9133557049266	0
EDTA fmo-4 KO	water WT	49.2959389697824	2.20112816862184e-12
EDTA fmo-4 KO	water fmo-4 OE	157.205744584331	0
EDTA fmo-4 KO	water fmo-4 KO	49.5907434138124	1.89404048001052e-12
EDTA fmo-4 KO	EDTA WT	124.343466495094	0
EDTA fmo-4 KO	EDTA fmo-4 OE	113.947188009199	0
EDTA fmo-4 KO	Carbachol WT	135.091835845087	0
EDTA fmo-4 KO	Carbachol fmo-4 OE	129.767220294713	0
EDTA fmo-4 KO	Carbachol fmo-4 KO	6.79494673808242	0.0091416250617059
Carbachol WT	water WT	33.5686104219387	6.87939949450822e-09
Carbachol WT	water fmo-4 OE	0.912022530176034	0.339578350888047
Carbachol WT	water fmo-4 KO	83.8759878345204	0
Carbachol WT	EDTA WT	0.54242632667462	0.461428913912679
Carbachol WT	EDTA fmo-4 OE	0.63789555917093	0.424473874555469
Carbachol WT	EDTA fmo-4 KO	135.091835845087	0
Carbachol WT	Carbachol fmo-4 OE	1.43766204491467	0.230518047363617
Carbachol WT	Carbachol fmo-4 KO	117.291377304787	0
Carbachol fmo-4 OE	water WT	37.2163325401192	1.0572458464253e-09
Carbachol fmo-4 OE	water fmo-4 OE	0.18042016908644	0.671012402282628
Carbachol fmo-4 OE	water fmo-4 KO	81.0050726981625	0
Carbachol fmo-4 OE	EDTA WT	3.0426339761838	0.0811042195847095
Carbachol fmo-4 OE	EDTA fmo-4 OE	3.30413739297308	0.0691056187611266
Carbachol fmo-4 OE	EDTA fmo-4 KO	129.767220294713	0
Carbachol fmo-4 OE	Carbachol WT	1.43766204491467	0.230518047363617
Carbachol fmo-4 OE	Carbachol fmo-4 KO	112.332210681693	0
Carbachol fmo-4 KO	water WT	28.2256489206139	1.07964370887892e-07
Carbachol fmo-4 KO	water fmo-4 OE	138.569172383594	0
Carbachol fmo-4 KO	water fmo-4 KO	19.2985740784795	1.11789803904916e-05
Carbachol fmo-4 KO	EDTA WT	105.398633559149	0
Carbachol fmo-4 KO	EDTA fmo-4 OE	95.9133557049266	0
Carbachol fmo-4 KO	EDTA fmo-4 KO	6.79494673808242	0.0091416250617059
Carbachol fmo-4 KO	Carbachol WT	117.291377304787	0
Carbachol fmo-4 KO	Carbachol fmo-4 OE	112.332210681693	0
