# Supplementary material for: fmo-4 promotes longevity and stress resistance via ER to mitochondria calcium regulation in C. elegans
Source: eLife. 2025 Feb 14;13:RP99971. doi: 10.7554/eLife.99971 (PMC11828484; doi:10.7554/eLife.99971)
Supplement: Source data 3. [file elife-99971-data3.zip › Supplemental Data 3 Lifespan Assays Cox Regression and PQ Assays/Carb and EDTA Replicates/Cox regression carb edta rep 2/output/n_median_conf_intervals.csv]

	records	n.max	n.start	events	rmean	se(rmean)	median	0.95LCL	0.95UCL
condition=Carbachol fmo-4 KO	112	112	112	112	19.7589285714286	0.367971015600133	20	20	20
condition=Carbachol fmo-4 OE	95	95	95	95	28.6	0.644843170609289	29	27	31
condition=Carbachol WT	94	94	94	94	28.0851063829787	0.562253834162829	29	27	31
condition=EDTA fmo-4 KO	99	99	99	99	18.8484848484848	0.303825097886651	20	17	20
condition=EDTA fmo-4 OE	90	90	90	90	27.3111111111111	0.603824118870299	29	27	29
condition=EDTA WT	93	93	93	93	27.5483870967742	0.569489841342547	29	27	29
condition=water fmo-4 KO	117	117	117	117	22.2307692307692	0.348940898937159	22	22	24
condition=water fmo-4 OE	111	111	111	111	28.7207207207207	0.526726051145477	29	29	31
condition=water WT	77	77	77	77	23.2857142857143	0.588257829264565	24	22	24
