# Supplementary material for: fmo-4 promotes longevity and stress resistance via ER to mitochondria calcium regulation in C. elegans
Source: eLife. 2025 Feb 14;13:RP99971. doi: 10.7554/eLife.99971 (PMC11828484; doi:10.7554/eLife.99971)
Supplement: Source data 3. [file elife-99971-data3.zip › Supplemental Data 3 Lifespan Assays Cox Regression and PQ Assays/Carb and EDTA Replicates/Cox regression carb edta rep 3/output/cox_regression_carb_edta_rep3.csv]

term	estimate	std.error	statistic	p.value	exp_coef_haz_ratio
PlateCarbachol	-0.442545577	0.162331828	-2.726178724	0.006407229	0.642399062
PlateEDTA	-0.661580225	0.147155444	-4.495791708	6.93E-06	0.516035238
genotypefmo-4 KO	0.655491179	0.149135346	4.39527717	1.11E-05	1.92608834
genotypefmo-4 OE	-1.503918767	0.163975361	-9.171614307	4.66E-20	0.222257476
PlateCarbachol:genotypefmo-4 KO	1.138116449	0.221198269	5.145232157	2.67E-07	3.120884479
PlateEDTA:genotypefmo-4 KO	0.710671853	0.200757275	3.539955661	0.000400194	2.035358261
PlateCarbachol:genotypefmo-4 OE	1.539695547	0.242139826	6.35870428	2.03E-10	4.663170337
PlateEDTA:genotypefmo-4 OE	0.822503973	0.209913907	3.918291947	8.92E-05	2.276192232
