# Supplementary material for: fmo-4 promotes longevity and stress resistance via ER to mitochondria calcium regulation in C. elegans
Source: eLife. 2025 Feb 14;13:RP99971. doi: 10.7554/eLife.99971 (PMC11828484; doi:10.7554/eLife.99971)
Supplement: Source data 3. [file elife-99971-data3.zip › Supplemental Data 3 Lifespan Assays Cox Regression and PQ Assays/Carb and EDTA Replicates/Cox regression carb edta rep 3/output/data_formatted_to_plot.csv]

condition	time	n	total_dead	survival	Plate	genotype
water WT	0	88	0	100	water	WT
water WT	10	88	0	100	water	WT
water WT	17	88	1	98.8636363636364	water	WT
water WT	20	88	20	77.2727272727273	water	WT
water WT	22	88	34	61.3636363636364	water	WT
water WT	24	88	49	44.3181818181818	water	WT
water WT	27	88	75	14.7727272727273	water	WT
water WT	29	88	83	5.68181818181818	water	WT
water WT	31	88	88	0	water	WT
water fmo-4 OE	0	89	0	100	water	fmo-4 OE
water fmo-4 OE	10	89	0	100	water	fmo-4 OE
water fmo-4 OE	15	89	2	97.752808988764	water	fmo-4 OE
water fmo-4 OE	20	89	4	95.5056179775281	water	fmo-4 OE
water fmo-4 OE	22	89	9	89.8876404494382	water	fmo-4 OE
water fmo-4 OE	24	89	21	76.4044943820225	water	fmo-4 OE
water fmo-4 OE	27	89	27	69.6629213483146	water	fmo-4 OE
water fmo-4 OE	29	89	43	51.685393258427	water	fmo-4 OE
water fmo-4 OE	31	89	63	29.2134831460674	water	fmo-4 OE
water fmo-4 OE	34	89	76	14.6067415730337	water	fmo-4 OE
water fmo-4 OE	36	89	82	7.86516853932584	water	fmo-4 OE
water fmo-4 OE	38	89	89	0	water	fmo-4 OE
water fmo-4 KO	0	94	0	100	water	fmo-4 KO
water fmo-4 KO	10	94	0	100	water	fmo-4 KO
water fmo-4 KO	15	94	4	95.7446808510638	water	fmo-4 KO
water fmo-4 KO	17	94	20	78.7234042553192	water	fmo-4 KO
water fmo-4 KO	20	94	47	50	water	fmo-4 KO
water fmo-4 KO	22	94	57	39.3617021276596	water	fmo-4 KO
water fmo-4 KO	24	94	81	13.8297872340426	water	fmo-4 KO
water fmo-4 KO	27	94	88	6.38297872340426	water	fmo-4 KO
water fmo-4 KO	29	94	93	1.06382978723404	water	fmo-4 KO
water fmo-4 KO	31	94	94	0	water	fmo-4 KO
EDTA WT	0	104	0	100	EDTA	WT
EDTA WT	10	104	0	100	EDTA	WT
EDTA WT	13	104	1	99.0384615384615	EDTA	WT
EDTA WT	17	104	3	97.1153846153846	EDTA	WT
EDTA WT	20	104	9	91.3461538461538	EDTA	WT
EDTA WT	22	104	17	83.6538461538462	EDTA	WT
EDTA WT	24	104	44	57.6923076923077	EDTA	WT
EDTA WT	27	104	59	43.2692307692308	EDTA	WT
EDTA WT	29	104	80	23.0769230769231	EDTA	WT
EDTA WT	31	104	98	5.76923076923077	EDTA	WT
EDTA WT	34	104	103	0.961538461538462	EDTA	WT
EDTA WT	36	104	104	0	EDTA	WT
EDTA fmo-4 OE	0	95	0	100	EDTA	fmo-4 OE
EDTA fmo-4 OE	10	95	0	100	EDTA	fmo-4 OE
EDTA fmo-4 OE	15	95	1	98.9473684210526	EDTA	fmo-4 OE
EDTA fmo-4 OE	17	95	2	97.8947368421053	EDTA	fmo-4 OE
EDTA fmo-4 OE	20	95	7	92.6315789473684	EDTA	fmo-4 OE
EDTA fmo-4 OE	22	95	12	87.3684210526316	EDTA	fmo-4 OE
EDTA fmo-4 OE	24	95	18	81.0526315789474	EDTA	fmo-4 OE
EDTA fmo-4 OE	27	95	34	64.2105263157895	EDTA	fmo-4 OE
EDTA fmo-4 OE	29	95	47	50.5263157894737	EDTA	fmo-4 OE
EDTA fmo-4 OE	31	95	69	27.3684210526316	EDTA	fmo-4 OE
EDTA fmo-4 OE	34	95	86	9.47368421052632	EDTA	fmo-4 OE
EDTA fmo-4 OE	36	95	93	2.10526315789474	EDTA	fmo-4 OE
EDTA fmo-4 OE	38	95	95	0	EDTA	fmo-4 OE
EDTA fmo-4 KO	0	137	0	100	EDTA	fmo-4 KO
EDTA fmo-4 KO	10	137	0	100	EDTA	fmo-4 KO
EDTA fmo-4 KO	15	137	5	96.3503649635037	EDTA	fmo-4 KO
EDTA fmo-4 KO	17	137	22	83.9416058394161	EDTA	fmo-4 KO
EDTA fmo-4 KO	20	137	48	64.963503649635	EDTA	fmo-4 KO
EDTA fmo-4 KO	22	137	83	39.4160583941606	EDTA	fmo-4 KO
EDTA fmo-4 KO	24	137	114	16.7883211678832	EDTA	fmo-4 KO
EDTA fmo-4 KO	27	137	137	0	EDTA	fmo-4 KO
Carbachol WT	0	68	0	100	Carbachol	WT
Carbachol WT	10	68	0	100	Carbachol	WT
Carbachol WT	15	68	2	97.0588235294118	Carbachol	WT
Carbachol WT	17	68	5	92.6470588235294	Carbachol	WT
Carbachol WT	20	68	10	85.2941176470588	Carbachol	WT
Carbachol WT	22	68	17	75	Carbachol	WT
Carbachol WT	24	68	29	57.3529411764706	Carbachol	WT
Carbachol WT	27	68	39	42.6470588235294	Carbachol	WT
Carbachol WT	29	68	59	13.2352941176471	Carbachol	WT
Carbachol WT	31	68	67	1.47058823529412	Carbachol	WT
Carbachol WT	34	68	68	0	Carbachol	WT
Carbachol fmo-4 OE	0	57	0	100	Carbachol	fmo-4 OE
Carbachol fmo-4 OE	10	57	0	100	Carbachol	fmo-4 OE
Carbachol fmo-4 OE	17	57	2	96.4912280701754	Carbachol	fmo-4 OE
Carbachol fmo-4 OE	20	57	10	82.4561403508772	Carbachol	fmo-4 OE
Carbachol fmo-4 OE	22	57	19	66.6666666666667	Carbachol	fmo-4 OE
Carbachol fmo-4 OE	24	57	27	52.6315789473684	Carbachol	fmo-4 OE
Carbachol fmo-4 OE	27	57	39	31.5789473684211	Carbachol	fmo-4 OE
Carbachol fmo-4 OE	29	57	48	15.7894736842105	Carbachol	fmo-4 OE
Carbachol fmo-4 OE	31	57	55	3.50877192982456	Carbachol	fmo-4 OE
Carbachol fmo-4 OE	34	57	57	0	Carbachol	fmo-4 OE
Carbachol fmo-4 KO	0	97	0	100	Carbachol	fmo-4 KO
Carbachol fmo-4 KO	10	97	0	100	Carbachol	fmo-4 KO
Carbachol fmo-4 KO	15	97	4	95.8762886597938	Carbachol	fmo-4 KO
Carbachol fmo-4 KO	17	97	25	74.2268041237113	Carbachol	fmo-4 KO
Carbachol fmo-4 KO	20	97	58	40.2061855670103	Carbachol	fmo-4 KO
Carbachol fmo-4 KO	22	97	84	13.4020618556701	Carbachol	fmo-4 KO
Carbachol fmo-4 KO	24	97	96	1.03092783505155	Carbachol	fmo-4 KO
Carbachol fmo-4 KO	27	97	97	0	Carbachol	fmo-4 KO
