# Supplementary material for: fmo-4 promotes longevity and stress resistance via ER to mitochondria calcium regulation in C. elegans
Source: eLife. 2025 Feb 14;13:RP99971. doi: 10.7554/eLife.99971 (PMC11828484; doi:10.7554/eLife.99971)
Supplement: Source data 3. [file elife-99971-data3.zip › Supplemental Data 3 Lifespan Assays Cox Regression and PQ Assays/Carb and EDTA Replicates/Cox regression carb edta rep 3/output/full_output_hazard_ratios.csv]

time	n.risk	n.event	n.censor	surv	cumhaz	std.chaz	strata	type
15	97	4	0	0.958762886597938	0.0412371134020619	0.0206185567010309	condition=Carbachol fmo-4 KO	right
17	93	21	0	0.742268041237113	0.267043565014965	0.0534148971904158	condition=Carbachol fmo-4 KO	right
20	72	33	0	0.402061855670103	0.725376898348298	0.0960150612279315	condition=Carbachol fmo-4 KO	right
22	39	26	0	0.134020618556701	1.39204356501497	0.162212542907818	condition=Carbachol fmo-4 KO	right
24	13	12	0	0.0103092783505155	2.31512048809189	0.311959654821555	condition=Carbachol fmo-4 KO	right
27	1	1	0	0	3.31512048809189	1.0475298688994	condition=Carbachol fmo-4 KO	right
17	57	2	0	0.964912280701754	0.0350877192982456	0.0248107642521596	condition=Carbachol fmo-4 OE	right
20	55	8	0	0.824561403508772	0.180542264752791	0.0570981796728214	condition=Carbachol fmo-4 OE	right
22	47	9	0	0.666666666666667	0.372031626454919	0.0856413676927975	condition=Carbachol fmo-4 OE	right
24	38	8	0	0.526315789473684	0.582557942244392	0.113466338908414	condition=Carbachol fmo-4 OE	right
27	30	12	0	0.315789473684211	0.982557942244392	0.161888675943107	condition=Carbachol fmo-4 OE	right
29	18	9	0	0.157894736842105	1.48255794224439	0.232348275604512	condition=Carbachol fmo-4 OE	right
31	9	7	0	0.0350877192982456	2.26033572002217	0.37470718469601	condition=Carbachol fmo-4 OE	right
34	2	2	0	0	3.26033572002217	0.800253381287958	condition=Carbachol fmo-4 OE	right
15	68	2	0	0.970588235294118	0.0294117647058824	0.0207972582701926	condition=Carbachol WT	right
17	66	3	0	0.926470588235294	0.0748663101604278	0.033484790363938	condition=Carbachol WT	right
20	63	5	0	0.852941176470588	0.154231389525507	0.0487954337027753	condition=Carbachol WT	right
22	58	7	0	0.75	0.274921044697921	0.0667970843218793	condition=Carbachol WT	right
24	51	12	0	0.573529411764706	0.51021516234498	0.095265212033809	condition=Carbachol WT	right
27	39	10	0	0.426470588235294	0.766625418755236	0.125100290099919	condition=Carbachol WT	right
29	29	20	0	0.132352941176471	1.45628059116903	0.19857314880149	condition=Carbachol WT	right
31	9	8	0	0.0147058823529412	2.34516948005792	0.371748204466013	condition=Carbachol WT	right
34	1	1	0	0	3.34516948005792	1.06686303128551	condition=Carbachol WT	right
15	137	5	0	0.963503649635037	0.0364963503649635	0.0163216640693415	condition=EDTA fmo-4 KO	right
17	132	17	0	0.839416058394161	0.165284229152842	0.0352429066109119	condition=EDTA fmo-4 KO	right
20	115	26	0	0.64963503649635	0.391371185674581	0.0566395268461619	condition=EDTA fmo-4 KO	right
22	89	35	0	0.394160583941606	0.784629612640874	0.0873308079214564	condition=EDTA fmo-4 KO	right
24	54	31	0	0.167883211678832	1.35870368671495	0.135120950943799	condition=EDTA fmo-4 KO	right
27	23	23	0	0	2.35870368671495	0.248467165342871	condition=EDTA fmo-4 KO	right
15	95	1	0	0.989473684210526	0.0105263157894737	0.0105263157894737	condition=EDTA fmo-4 OE	right
17	94	1	0	0.978947368421053	0.0211646136618141	0.0149658513195998	condition=EDTA fmo-4 OE	right
20	93	5	0	0.926315789473684	0.0749280545220292	0.028320985511566	condition=EDTA fmo-4 OE	right
22	88	5	0	0.873684210526316	0.131746236340211	0.0380491705214598	condition=EDTA fmo-4 OE	right
24	83	6	0	0.810526315789474	0.204035392966717	0.0481528095926539	condition=EDTA fmo-4 OE	right
27	77	16	0	0.642105263157895	0.411827600758925	0.0708328537676119	condition=EDTA fmo-4 OE	right
29	61	13	0	0.505263157894737	0.624942354857285	0.0922549601174898	condition=EDTA fmo-4 OE	right
31	48	22	0	0.273684210526316	1.08327568819062	0.134385969421628	condition=EDTA fmo-4 OE	right
34	26	17	0	0.0947368421052632	1.73712184203677	0.20786418106897	condition=EDTA fmo-4 OE	right
36	9	7	0	0.0210526315789474	2.51489961981455	0.36003787419922	condition=EDTA fmo-4 OE	right
38	2	2	0	0	3.51489961981455	0.793490561290992	condition=EDTA fmo-4 OE	right
13	104	1	0	0.990384615384615	0.00961538461538462	0.00961538461538462	condition=EDTA WT	right
17	103	2	0	0.971153846153846	0.02903286034354	0.016762303037725	condition=EDTA WT	right
20	101	6	0	0.913461538461538	0.0884388009375994	0.0294813912964208	condition=EDTA WT	right
22	95	8	0	0.836538461538461	0.172649327253389	0.0418996303751055	condition=EDTA WT	right
24	87	27	0	0.576923076923077	0.482994154839596	0.0729572542784383	condition=EDTA WT	right
27	60	15	0	0.432692307692308	0.732994154839596	0.097413693177681	condition=EDTA WT	right
29	45	21	0	0.230769230769231	1.19966082150626	0.140924795507695	condition=EDTA WT	right
31	24	18	0	0.0576923076923077	1.94966082150626	0.226074761945879	condition=EDTA WT	right
34	6	5	0	0.00961538461538461	2.7829941548396	0.43588838809697	condition=EDTA WT	right
36	1	1	0	0	3.7829941548396	1.09087060959482	condition=EDTA WT	right
15	94	4	0	0.957446808510638	0.0425531914893617	0.0212765957446809	condition=water fmo-4 KO	right
17	90	16	0	0.787234042553192	0.220330969267139	0.0492747619827623	condition=water fmo-4 KO	right
20	74	27	0	0.5	0.585195834132004	0.0857823318079866	condition=water fmo-4 KO	right
22	47	10	0	0.393617021276596	0.797961791578813	0.109020840738096	condition=water fmo-4 KO	right
24	37	24	0	0.138297872340426	1.44661044022746	0.171512647560793	condition=water fmo-4 KO	right
27	13	7	0	0.0638297872340426	1.985071978689	0.266151660931335	condition=water fmo-4 KO	right
29	6	5	0	0.0106382978723404	2.81840531202233	0.457958071776661	condition=water fmo-4 KO	right
31	1	1	0	0	3.81840531202233	1.09987526361192	condition=water fmo-4 KO	right
15	89	2	0	0.97752808988764	0.0224719101123595	0.015890040026664	condition=water fmo-4 OE	right
20	87	2	0	0.955056179775281	0.045460415859486	0.0227316754836025	condition=water fmo-4 OE	right
22	85	5	0	0.898876404494382	0.104283945271251	0.0347673782845812	condition=water fmo-4 OE	right
24	80	12	0	0.764044943820225	0.254283945271251	0.0555317079944707	condition=water fmo-4 OE	right
27	68	6	0	0.696629213483146	0.342519239388898	0.0661917551319985	condition=water fmo-4 OE	right
29	62	16	0	0.51685393258427	0.60058375551793	0.0924320255796735	condition=water fmo-4 OE	right
31	46	20	0	0.292134831460674	1.03536636421358	0.134147214633667	condition=water fmo-4 OE	right
34	26	13	0	0.146067415730337	1.53536636421358	0.192941038726188	condition=water fmo-4 OE	right
36	13	6	0	0.0786516853932584	1.99690482575204	0.26968352379154	condition=water fmo-4 OE	right
38	7	7	0	0	2.99690482575204	0.46431276728275	condition=water fmo-4 OE	right
17	88	1	0	0.988636363636364	0.0113636363636364	0.0113636363636364	condition=water WT	right
20	87	19	0	0.772727272727273	0.229754440961338	0.0513748125515984	condition=water WT	right
22	68	14	0	0.613636363636364	0.435636793902514	0.0752798314664129	condition=water WT	right
24	54	15	0	0.443181818181818	0.713414571680292	0.103976372063187	condition=water WT	right
27	39	26	0	0.147727272727273	1.38008123834696	0.167048205741455	condition=water WT	right
29	13	8	0	0.0568181818181818	1.99546585373157	0.27430344720391	condition=water WT	right
31	5	5	0	0	2.99546585373157	0.524635474542037	condition=water WT	right
