# Supplementary material for: fmo-4 promotes longevity and stress resistance via ER to mitochondria calcium regulation in C. elegans
Source: eLife. 2025 Feb 14;13:RP99971. doi: 10.7554/eLife.99971 (PMC11828484; doi:10.7554/eLife.99971)
Supplement: Source data 3. [file elife-99971-data3.zip › Supplemental Data 3 Lifespan Assays Cox Regression and PQ Assays/Carb and EDTA Replicates/Cox regression carb edta rep 3/output/logrank_stats.csv]

condition1	condition2	chi_sq	p
water WT	water fmo-4 OE	62.7144425518892	2.44249065417534e-15
water WT	water fmo-4 KO	20.3684489534215	6.38742836778228e-06
water WT	EDTA WT	19.0036664113277	1.30467520589317e-05
water WT	EDTA fmo-4 OE	60.8652048225608	6.10622663543836e-15
water WT	EDTA fmo-4 KO	26.1824903673715	3.10626374178113e-07
water WT	Carbachol WT	8.6840881966106	0.00321000129773841
water WT	Carbachol fmo-4 OE	4.37519478833995	0.0364656622492902
water WT	Carbachol fmo-4 KO	67.4621344934235	2.22044604925031e-16
water fmo-4 OE	water WT	62.7144425518892	2.44249065417534e-15
water fmo-4 OE	water fmo-4 KO	103.925181121273	0
water fmo-4 OE	EDTA WT	25.6735244483375	4.04336328418964e-07
water fmo-4 OE	EDTA fmo-4 OE	0.91917069676056	0.337692814461994
water fmo-4 OE	EDTA fmo-4 KO	126.151844494119	0
water fmo-4 OE	Carbachol WT	31.0385005358139	2.52960580260364e-08
water fmo-4 OE	Carbachol fmo-4 OE	30.1852653852377	3.92681492877855e-08
water fmo-4 OE	Carbachol fmo-4 KO	143.959746194639	0
water fmo-4 KO	water WT	20.3684489534215	6.38742836778228e-06
water fmo-4 KO	water fmo-4 OE	103.925181121273	0
water fmo-4 KO	EDTA WT	63.7626999871601	1.4432899320127e-15
water fmo-4 KO	EDTA fmo-4 OE	105.516521441401	0
water fmo-4 KO	EDTA fmo-4 KO	0.0679595017058486	0.794331244611444
water fmo-4 KO	Carbachol WT	38.0866928831609	6.76700806501174e-10
water fmo-4 KO	Carbachol fmo-4 OE	27.2877286584328	1.75320542306068e-07
water fmo-4 KO	Carbachol fmo-4 KO	13.0077462370502	0.000310205069543934
EDTA WT	water WT	19.0036664113277	1.30467520589317e-05
EDTA WT	water fmo-4 OE	25.6735244483375	4.04336328418964e-07
EDTA WT	water fmo-4 KO	63.7626999871601	1.4432899320127e-15
EDTA WT	EDTA fmo-4 OE	21.7863851700304	3.04755054281181e-06
EDTA WT	EDTA fmo-4 KO	82.5646960088557	0
EDTA WT	Carbachol WT	1.83209091738583	0.175880776276691
EDTA WT	Carbachol fmo-4 OE	2.86033395058577	0.0907886481451994
EDTA WT	Carbachol fmo-4 KO	124.501190848248	0
EDTA fmo-4 OE	water WT	60.8652048225608	6.10622663543836e-15
EDTA fmo-4 OE	water fmo-4 OE	0.91917069676056	0.337692814461994
EDTA fmo-4 OE	water fmo-4 KO	105.516521441401	0
EDTA fmo-4 OE	EDTA WT	21.7863851700304	3.04755054281181e-06
EDTA fmo-4 OE	EDTA fmo-4 KO	126.380866401129	0
EDTA fmo-4 OE	Carbachol WT	28.1652374451924	1.11387277845765e-07
EDTA fmo-4 OE	Carbachol fmo-4 OE	27.3470128626673	1.70026894452668e-07
EDTA fmo-4 OE	Carbachol fmo-4 KO	148.045833258345	0
EDTA fmo-4 KO	water WT	26.1824903673715	3.10626374178113e-07
EDTA fmo-4 KO	water fmo-4 OE	126.151844494119	0
EDTA fmo-4 KO	water fmo-4 KO	0.0679595017058486	0.794331244611444
EDTA fmo-4 KO	EDTA WT	82.5646960088557	0
EDTA fmo-4 KO	EDTA fmo-4 OE	126.380866401129	0
EDTA fmo-4 KO	Carbachol WT	53.4958399777716	2.59126053947512e-13
EDTA fmo-4 KO	Carbachol fmo-4 OE	35.5239569291213	2.51932907868735e-09
EDTA fmo-4 KO	Carbachol fmo-4 KO	25.2632351502546	5.00151824067707e-07
Carbachol WT	water WT	8.6840881966106	0.00321000129773841
Carbachol WT	water fmo-4 OE	31.0385005358139	2.52960580260364e-08
Carbachol WT	water fmo-4 KO	38.0866928831609	6.76700806501174e-10
Carbachol WT	EDTA WT	1.83209091738583	0.175880776276691
Carbachol WT	EDTA fmo-4 OE	28.1652374451924	1.11387277845765e-07
Carbachol WT	EDTA fmo-4 KO	53.4958399777716	2.59126053947512e-13
Carbachol WT	Carbachol fmo-4 OE	0.178890124164568	0.672328790267175
Carbachol WT	Carbachol fmo-4 KO	78.3691713933107	0
Carbachol fmo-4 OE	water WT	4.37519478833995	0.0364656622492902
Carbachol fmo-4 OE	water fmo-4 OE	30.1852653852377	3.92681492877855e-08
Carbachol fmo-4 OE	water fmo-4 KO	27.2877286584328	1.75320542306068e-07
Carbachol fmo-4 OE	EDTA WT	2.86033395058577	0.0907886481451994
Carbachol fmo-4 OE	EDTA fmo-4 OE	27.3470128626673	1.70026894452668e-07
Carbachol fmo-4 OE	EDTA fmo-4 KO	35.5239569291213	2.51932907868735e-09
Carbachol fmo-4 OE	Carbachol WT	0.178890124164568	0.672328790267175
Carbachol fmo-4 OE	Carbachol fmo-4 KO	62.6734765723447	2.44249065417534e-15
Carbachol fmo-4 KO	water WT	67.4621344934235	2.22044604925031e-16
Carbachol fmo-4 KO	water fmo-4 OE	143.959746194639	0
Carbachol fmo-4 KO	water fmo-4 KO	13.0077462370502	0.000310205069543934
Carbachol fmo-4 KO	EDTA WT	124.501190848248	0
Carbachol fmo-4 KO	EDTA fmo-4 OE	148.045833258345	0
Carbachol fmo-4 KO	EDTA fmo-4 KO	25.2632351502546	5.00151824067707e-07
Carbachol fmo-4 KO	Carbachol WT	78.3691713933107	0
Carbachol fmo-4 KO	Carbachol fmo-4 OE	62.6734765723447	2.44249065417534e-15
