# Supplementary material for: fmo-4 promotes longevity and stress resistance via ER to mitochondria calcium regulation in C. elegans
Source: eLife. 2025 Feb 14;13:RP99971. doi: 10.7554/eLife.99971 (PMC11828484; doi:10.7554/eLife.99971)
Supplement: Source data 3. [file elife-99971-data3.zip › Supplemental Data 3 Lifespan Assays Cox Regression and PQ Assays/Carb and EDTA Replicates/Cox regression carb edta rep 3/output/n_median_conf_intervals.csv]

	records	n.max	n.start	events	rmean	se(rmean)	median	0.95LCL	0.95UCL
condition=Carbachol fmo-4 KO	97	97	97	97	20.2474226804124	0.258362497905886	20	20	22
condition=Carbachol fmo-4 OE	57	57	57	57	25.5087719298246	0.557068132537699	27	24	27
condition=Carbachol WT	68	68	68	68	25.8088235294118	0.525416852526824	27	24	29
condition=EDTA fmo-4 KO	137	137	137	137	22.036496350365	0.280126311889146	22	22	22
condition=EDTA fmo-4 OE	95	95	95	95	29.2947368421053	0.49526817698906	31	29	31
condition=EDTA WT	104	104	104	104	26.625	0.409797607535734	27	24	29
condition=water fmo-4 KO	94	94	94	94	21.6276595744681	0.381790130321559	21	20	24
condition=water fmo-4 OE	89	89	89	89	29.6404494382022	0.544972127380449	31	29	31
condition=water WT	88	88	88	88	24.4772727272727	0.37135879347824	24	24	27
