# Supplementary material for: fmo-4 promotes longevity and stress resistance via ER to mitochondria calcium regulation in C. elegans
Source: eLife. 2025 Feb 14;13:RP99971. doi: 10.7554/eLife.99971 (PMC11828484; doi:10.7554/eLife.99971)
Supplement: Source data 3. [file elife-99971-data3.zip › Supplemental Data 3 Lifespan Assays Cox Regression and PQ Assays/CRT1 MCU1 ITR1 Replicates/Cox regression EV crt1 rep 3/output/cox_regression_crt_rep3.csv]

term	estimate	std.error	statistic	p.value	exp_coef_haz_ratio
RNAicrt-1	-0.78985238	0.139747401	-5.652000486	1.59E-08	0.453911797
genotypefmo-4 KO	0.349492758	0.132938164	2.628987405	0.008563953	1.41834792
genotypefmo-4 OE	-0.745983049	0.167463412	-4.454603191	8.40E-06	0.474267842
RNAicrt-1:genotypefmo-4 KO	0.836766147	0.19605961	4.267917017	1.97E-05	2.308888285
RNAicrt-1:genotypefmo-4 OE	0.756240152	0.222929555	3.392283048	0.000693128	2.130251722
