# Supplementary material for: fmo-4 promotes longevity and stress resistance via ER to mitochondria calcium regulation in C. elegans
Source: eLife. 2025 Feb 14;13:RP99971. doi: 10.7554/eLife.99971 (PMC11828484; doi:10.7554/eLife.99971)
Supplement: Source data 3. [file elife-99971-data3.zip › Supplemental Data 3 Lifespan Assays Cox Regression and PQ Assays/CRT1 MCU1 ITR1 Replicates/Cox regression EV crt1 rep 3/output/data_formatted_to_plot.csv]

condition	time	n	total_dead	survival	RNAi	genotype
EV WT	0	123	0	100	EV	WT
EV WT	10	123	0	100	EV	WT
EV WT	14	123	3	97.5609756097561	EV	WT
EV WT	17	123	11	91.0569105691057	EV	WT
EV WT	19	123	25	79.6747967479675	EV	WT
EV WT	21	123	40	67.479674796748	EV	WT
EV WT	24	123	56	54.4715447154472	EV	WT
EV WT	26	123	74	39.8373983739837	EV	WT
EV WT	28	123	94	23.5772357723577	EV	WT
EV WT	31	123	117	4.8780487804878	EV	WT
EV WT	33	123	123	0	EV	WT
EV fmo-4 OE	0	58	0	100	EV	fmo-4 OE
EV fmo-4 OE	10	58	0	100	EV	fmo-4 OE
EV fmo-4 OE	14	58	1	98.2758620689655	EV	fmo-4 OE
EV fmo-4 OE	17	58	4	93.1034482758621	EV	fmo-4 OE
EV fmo-4 OE	19	58	9	84.4827586206897	EV	fmo-4 OE
EV fmo-4 OE	21	58	16	72.4137931034483	EV	fmo-4 OE
EV fmo-4 OE	24	58	23	60.3448275862069	EV	fmo-4 OE
EV fmo-4 OE	26	58	28	51.7241379310345	EV	fmo-4 OE
EV fmo-4 OE	28	58	33	43.1034482758621	EV	fmo-4 OE
EV fmo-4 OE	31	58	41	29.3103448275862	EV	fmo-4 OE
EV fmo-4 OE	33	58	47	18.9655172413793	EV	fmo-4 OE
EV fmo-4 OE	35	58	52	10.3448275862069	EV	fmo-4 OE
EV fmo-4 OE	38	58	55	5.17241379310345	EV	fmo-4 OE
EV fmo-4 OE	40	58	58	0	EV	fmo-4 OE
EV fmo-4 KO	0	106	0	100	EV	fmo-4 KO
EV fmo-4 KO	10	106	0	100	EV	fmo-4 KO
EV fmo-4 KO	12	106	4	96.2264150943396	EV	fmo-4 KO
EV fmo-4 KO	14	106	9	91.5094339622642	EV	fmo-4 KO
EV fmo-4 KO	17	106	20	81.1320754716981	EV	fmo-4 KO
EV fmo-4 KO	19	106	37	65.0943396226415	EV	fmo-4 KO
EV fmo-4 KO	21	106	55	48.1132075471698	EV	fmo-4 KO
EV fmo-4 KO	24	106	71	33.0188679245283	EV	fmo-4 KO
EV fmo-4 KO	26	106	82	22.6415094339623	EV	fmo-4 KO
EV fmo-4 KO	28	106	96	9.43396226415094	EV	fmo-4 KO
EV fmo-4 KO	31	106	101	4.71698113207547	EV	fmo-4 KO
EV fmo-4 KO	33	106	106	0	EV	fmo-4 KO
crt-1 WT	0	108	0	100	crt-1	WT
crt-1 WT	10	108	0	100	crt-1	WT
crt-1 WT	14	108	2	98.1481481481482	crt-1	WT
crt-1 WT	17	108	9	91.6666666666667	crt-1	WT
crt-1 WT	19	108	18	83.3333333333333	crt-1	WT
crt-1 WT	21	108	24	77.7777777777778	crt-1	WT
crt-1 WT	24	108	31	71.2962962962963	crt-1	WT
crt-1 WT	26	108	45	58.3333333333333	crt-1	WT
crt-1 WT	28	108	55	49.0740740740741	crt-1	WT
crt-1 WT	31	108	69	36.1111111111111	crt-1	WT
crt-1 WT	33	108	82	24.0740740740741	crt-1	WT
crt-1 WT	35	108	98	9.25925925925926	crt-1	WT
crt-1 WT	38	108	106	1.85185185185185	crt-1	WT
crt-1 WT	40	108	108	0	crt-1	WT
crt-1 fmo-4 OE	0	79	0	100	crt-1	fmo-4 OE
crt-1 fmo-4 OE	10	79	0	100	crt-1	fmo-4 OE
crt-1 fmo-4 OE	12	79	2	97.4683544303797	crt-1	fmo-4 OE
crt-1 fmo-4 OE	14	79	6	92.4050632911392	crt-1	fmo-4 OE
crt-1 fmo-4 OE	17	79	11	86.0759493670886	crt-1	fmo-4 OE
crt-1 fmo-4 OE	19	79	18	77.2151898734177	crt-1	fmo-4 OE
crt-1 fmo-4 OE	21	79	23	70.8860759493671	crt-1	fmo-4 OE
crt-1 fmo-4 OE	24	79	30	62.0253164556962	crt-1	fmo-4 OE
crt-1 fmo-4 OE	26	79	33	58.2278481012658	crt-1	fmo-4 OE
crt-1 fmo-4 OE	28	79	39	50.6329113924051	crt-1	fmo-4 OE
crt-1 fmo-4 OE	31	79	49	37.9746835443038	crt-1	fmo-4 OE
crt-1 fmo-4 OE	33	79	60	24.0506329113924	crt-1	fmo-4 OE
crt-1 fmo-4 OE	35	79	72	8.86075949367089	crt-1	fmo-4 OE
crt-1 fmo-4 OE	38	79	77	2.53164556962025	crt-1	fmo-4 OE
crt-1 fmo-4 OE	40	79	79	0	crt-1	fmo-4 OE
crt-1 fmo-4 KO	0	105	0	100	crt-1	fmo-4 KO
crt-1 fmo-4 KO	10	105	0	100	crt-1	fmo-4 KO
crt-1 fmo-4 KO	12	105	5	95.2380952380952	crt-1	fmo-4 KO
crt-1 fmo-4 KO	14	105	11	89.5238095238095	crt-1	fmo-4 KO
crt-1 fmo-4 KO	17	105	23	78.0952380952381	crt-1	fmo-4 KO
crt-1 fmo-4 KO	19	105	38	63.8095238095238	crt-1	fmo-4 KO
crt-1 fmo-4 KO	21	105	60	42.8571428571429	crt-1	fmo-4 KO
crt-1 fmo-4 KO	24	105	74	29.5238095238095	crt-1	fmo-4 KO
crt-1 fmo-4 KO	26	105	84	20	crt-1	fmo-4 KO
crt-1 fmo-4 KO	28	105	94	10.4761904761905	crt-1	fmo-4 KO
crt-1 fmo-4 KO	31	105	100	4.76190476190476	crt-1	fmo-4 KO
crt-1 fmo-4 KO	33	105	105	0	crt-1	fmo-4 KO
