# Supplementary material for: fmo-4 promotes longevity and stress resistance via ER to mitochondria calcium regulation in C. elegans
Source: eLife. 2025 Feb 14;13:RP99971. doi: 10.7554/eLife.99971 (PMC11828484; doi:10.7554/eLife.99971)
Supplement: Source data 3. [file elife-99971-data3.zip › Supplemental Data 3 Lifespan Assays Cox Regression and PQ Assays/CRT1 MCU1 ITR1 Replicates/Cox regression EV crt1 rep 3/output/full_output_hazard_ratios.csv]

time	n.risk	n.event	n.censor	surv	cumhaz	std.chaz	strata	type
12	105	5	0	0.952380952380952	0.0476190476190476	0.021295885499998	condition=crt-1 fmo-4 KO	right
14	100	6	0	0.895238095238095	0.107619047619048	0.0324578917865752	condition=crt-1 fmo-4 KO	right
17	94	12	0	0.780952380952381	0.235278622087133	0.0491079964840426	condition=crt-1 fmo-4 KO	right
19	82	15	0	0.638095238095238	0.418205451355425	0.0681352354494609	condition=crt-1 fmo-4 KO	right
21	67	22	0	0.428571428571429	0.746563660310649	0.0976897082610546	condition=crt-1 fmo-4 KO	right
24	45	14	0	0.295238095238095	1.05767477142176	0.128284291115645	condition=crt-1 fmo-4 KO	right
26	31	10	0	0.2	1.38025541658305	0.16389840331837	condition=crt-1 fmo-4 KO	right
28	21	10	0	0.104761904761905	1.85644589277353	0.222572288418307	condition=crt-1 fmo-4 KO	right
31	11	6	0	0.0476190476190476	2.40190043822807	0.314841548133766	condition=crt-1 fmo-4 KO	right
33	5	5	0	0	3.40190043822807	0.546923395395796	condition=crt-1 fmo-4 KO	right
12	79	2	0	0.974683544303797	0.0253164556962025	0.0179014374983936	condition=crt-1 fmo-4 OE	right
14	77	4	0	0.924050632911392	0.0772645076442545	0.0315453877739404	condition=crt-1 fmo-4 OE	right
17	73	5	0	0.860759493670886	0.145757658329186	0.0439701470086014	condition=crt-1 fmo-4 OE	right
19	68	7	0	0.772151898734177	0.248698834799774	0.0587129854325927	condition=crt-1 fmo-4 OE	right
21	61	5	0	0.708860759493671	0.330666047914528	0.0692166126270836	condition=crt-1 fmo-4 OE	right
24	56	7	0	0.620253164556962	0.455666047914528	0.0838038323748419	condition=crt-1 fmo-4 OE	right
26	49	3	0	0.582278481012658	0.516890537710447	0.0909536239206595	condition=crt-1 fmo-4 OE	right
28	46	6	0	0.506329113924051	0.647325320319142	0.105394973583486	condition=crt-1 fmo-4 OE	right
31	40	10	0	0.379746835443038	0.897325320319142	0.131750144047981	condition=crt-1 fmo-4 OE	right
33	30	11	0	0.240506329113924	1.26399198698581	0.171989309780829	condition=crt-1 fmo-4 OE	right
35	19	12	0	0.0886075949367089	1.89557093435423	0.250641815962147	condition=crt-1 fmo-4 OE	right
38	7	5	0	0.0253164556962025	2.60985664863994	0.406032186206135	condition=crt-1 fmo-4 OE	right
40	2	2	0	0	3.60985664863994	0.815390787435898	condition=crt-1 fmo-4 OE	right
14	108	2	0	0.981481481481482	0.0185185185185185	0.0130945700219731	condition=crt-1 WT	right
17	106	7	0	0.916666666666667	0.0845562543675751	0.0281862603420589	condition=crt-1 WT	right
19	99	9	0	0.833333333333333	0.175465345276666	0.0413852500006548	condition=crt-1 WT	right
21	90	6	0	0.777777777777778	0.242132011943333	0.049532612068792	condition=crt-1 WT	right
24	84	7	0	0.712962962962963	0.325465345276666	0.0586987491384691	condition=crt-1 WT	right
26	77	14	0	0.583333333333333	0.507283527094848	0.0762024818425801	condition=crt-1 WT	right
28	63	10	0	0.490740740740741	0.666013685825007	0.0912488058443445	condition=crt-1 WT	right
31	53	14	0	0.361111111111111	0.930164629221233	0.115370380219962	condition=crt-1 WT	right
33	39	13	0	0.240740740740741	1.26349796255457	0.14784225775842	condition=crt-1 WT	right
35	26	16	0	0.0925925925925926	1.87888257793918	0.213368161243335	condition=crt-1 WT	right
38	10	8	0	0.0185185185185185	2.67888257793918	0.354296446824353	condition=crt-1 WT	right
40	2	2	0	0	3.67888257793918	0.790901999132865	condition=crt-1 WT	right
12	106	4	0	0.962264150943396	0.0377358490566038	0.0188679245283019	condition=EV fmo-4 KO	right
14	102	5	0	0.915094339622641	0.086755456899741	0.0289237439939004	condition=EV fmo-4 KO	right
17	97	11	0	0.811320754716981	0.200157518755411	0.0447847785281692	condition=EV fmo-4 KO	right
19	86	17	0	0.650943396226415	0.397831937360062	0.0656065251254327	condition=EV fmo-4 KO	right
21	69	18	0	0.481132075471698	0.658701502577454	0.0899162636874885	condition=EV fmo-4 KO	right
24	51	16	0	0.330188679245283	0.972426992773532	0.11931644763167	condition=EV fmo-4 KO	right
26	35	11	0	0.226415094339623	1.28671270705925	0.152367997007822	condition=EV fmo-4 KO	right
28	24	14	0	0.0943396226415094	1.87004604039258	0.217994408340515	condition=EV fmo-4 KO	right
31	10	5	0	0.0471698113207547	2.37004604039258	0.312284424952208	condition=EV fmo-4 KO	right
33	5	5	0	0	3.37004604039258	0.545455371288735	condition=EV fmo-4 KO	right
14	58	1	0	0.982758620689655	0.0172413793103448	0.0172413793103448	condition=EV fmo-4 OE	right
17	57	3	0	0.931034482758621	0.0698729582577133	0.0349374611940757	condition=EV fmo-4 OE	right
19	54	5	0	0.844827586206896	0.162465550850306	0.0541784443786559	condition=EV fmo-4 OE	right
21	49	7	0	0.724137931034483	0.305322693707449	0.0764902329080965	condition=EV fmo-4 OE	right
24	42	7	0	0.603448275862069	0.471989360374115	0.0990909163273244	condition=EV fmo-4 OE	right
26	35	5	0	0.517241379310345	0.614846503231258	0.117900985371837	condition=EV fmo-4 OE	right
28	30	5	0	0.431034482758621	0.781513169897925	0.139485475613791	condition=EV fmo-4 OE	right
31	25	8	0	0.293103448275862	1.10151316989792	0.179600105532279	condition=EV fmo-4 OE	right
33	17	6	0	0.189655172413793	1.45445434636851	0.230255170586778	condition=EV fmo-4 OE	right
35	11	5	0	0.103448275862069	1.90899980091397	0.307147778164734	condition=EV fmo-4 OE	right
38	6	3	0	0.0517241379310345	2.40899980091397	0.421512859785874	condition=EV fmo-4 OE	right
40	3	3	0	0	3.40899980091397	0.714847133517509	condition=EV fmo-4 OE	right
14	123	3	0	0.975609756097561	0.024390243902439	0.0140817138826738	condition=EV WT	right
17	120	8	0	0.910569105691057	0.0910569105691057	0.0274563329931192	condition=EV WT	right
19	112	14	0	0.796747967479675	0.216056910569106	0.0432425906948285	condition=EV WT	right
21	98	15	0	0.67479674796748	0.369118135058902	0.0585813185195433	condition=EV WT	right
24	83	16	0	0.544715447154472	0.561889219396251	0.0758571952043808	condition=EV WT	right
26	67	18	0	0.398373983739837	0.830545935814161	0.0988135405794989	condition=EV WT	right
28	49	20	0	0.235772357723577	1.23870920112028	0.134513859357035	condition=EV WT	right
31	29	23	0	0.0487804878048781	2.03181264939615	0.213172167806347	condition=EV WT	right
33	6	6	0	0	3.03181264939615	0.460552971756696	condition=EV WT	right
