# Supplementary material for: fmo-4 promotes longevity and stress resistance via ER to mitochondria calcium regulation in C. elegans
Source: eLife. 2025 Feb 14;13:RP99971. doi: 10.7554/eLife.99971 (PMC11828484; doi:10.7554/eLife.99971)
Supplement: Source data 3. [file elife-99971-data3.zip › Supplemental Data 3 Lifespan Assays Cox Regression and PQ Assays/CRT1 MCU1 ITR1 Replicates/Cox regression EV crt1 rep 3/output/logrank_stats.csv]

condition1	condition2	chi_sq	p
EV WT	EV fmo-4 OE	13.8841477518073	0.000194431494622282
EV WT	EV fmo-4 KO	10.4293230024662	0.00124030198824288
EV WT	crt-1 WT	31.350952907178	2.15352974342053e-08
EV WT	crt-1 fmo-4 OE	24.0304701590465	9.4823171203906e-07
EV WT	crt-1 fmo-4 KO	12.5732950550631	0.000391298056143241
EV fmo-4 OE	EV WT	13.8841477518073	0.000194431494622282
EV fmo-4 OE	EV fmo-4 KO	26.9710860381192	2.06521798995496e-07
EV fmo-4 OE	crt-1 WT	0.200220024273441	0.654543307360066
EV fmo-4 OE	crt-1 fmo-4 OE	0.0563022620510426	0.812438818894695
EV fmo-4 OE	crt-1 fmo-4 KO	28.8959014649352	7.63743469578415e-08
EV fmo-4 KO	EV WT	10.4293230024662	0.00124030198824288
EV fmo-4 KO	EV fmo-4 OE	26.9710860381192	2.06521798995496e-07
EV fmo-4 KO	crt-1 WT	52.4672593471787	4.37427871702312e-13
EV fmo-4 KO	crt-1 fmo-4 OE	37.5077098465594	9.10523545449848e-10
EV fmo-4 KO	crt-1 fmo-4 KO	0.177161432348596	0.673824095433441
crt-1 WT	EV WT	31.350952907178	2.15352974342053e-08
crt-1 WT	EV fmo-4 OE	0.200220024273441	0.654543307360066
crt-1 WT	EV fmo-4 KO	52.4672593471787	4.37427871702312e-13
crt-1 WT	crt-1 fmo-4 OE	0.0256163819434595	0.872840753774028
crt-1 WT	crt-1 fmo-4 KO	55.4639679408636	9.51461132103759e-14
crt-1 fmo-4 OE	EV WT	24.0304701590465	9.4823171203906e-07
crt-1 fmo-4 OE	EV fmo-4 OE	0.0563022620510426	0.812438818894695
crt-1 fmo-4 OE	EV fmo-4 KO	37.5077098465594	9.10523545449848e-10
crt-1 fmo-4 OE	crt-1 WT	0.0256163819434595	0.872840753774028
crt-1 fmo-4 OE	crt-1 fmo-4 KO	39.3347982408776	3.57021634478372e-10
crt-1 fmo-4 KO	EV WT	12.5732950550631	0.000391298056143241
crt-1 fmo-4 KO	EV fmo-4 OE	28.8959014649352	7.63743469578415e-08
crt-1 fmo-4 KO	EV fmo-4 KO	0.177161432348596	0.673824095433441
crt-1 fmo-4 KO	crt-1 WT	55.4639679408636	9.51461132103759e-14
crt-1 fmo-4 KO	crt-1 fmo-4 OE	39.3347982408776	3.57021634478372e-10
