# Supplementary material for: fmo-4 promotes longevity and stress resistance via ER to mitochondria calcium regulation in C. elegans
Source: eLife. 2025 Feb 14;13:RP99971. doi: 10.7554/eLife.99971 (PMC11828484; doi:10.7554/eLife.99971)
Supplement: Source data 3. [file elife-99971-data3.zip › Supplemental Data 3 Lifespan Assays Cox Regression and PQ Assays/CRT1 MCU1 ITR1 Replicates/Cox regression EV crt1 rep 3/output/n_median_conf_intervals.csv]

	records	n.max	n.start	events	rmean	se(rmean)	median	0.95LCL	0.95UCL
condition=crt-1 fmo-4 KO	105	105	105	105	22.1142857142857	0.522216501564239	21	21	24
condition=crt-1 fmo-4 OE	79	79	79	79	27.5949367088608	0.855253984178325	31	26	33
condition=crt-1 WT	108	108	108	108	28.3611111111111	0.637405461579085	28	26	31
condition=EV fmo-4 KO	106	106	106	106	22.5283018867925	0.507194158496102	21	21	24
condition=EV fmo-4 OE	58	58	58	58	27.5862068965517	0.883874053754542	28	24	31
condition=EV WT	123	123	123	123	25.0569105691057	0.448600885029879	26	24	26
