# Supplementary material for: fmo-4 promotes longevity and stress resistance via ER to mitochondria calcium regulation in C. elegans
Source: eLife. 2025 Feb 14;13:RP99971. doi: 10.7554/eLife.99971 (PMC11828484; doi:10.7554/eLife.99971)
Supplement: Source data 3. [file elife-99971-data3.zip › Supplemental Data 3 Lifespan Assays Cox Regression and PQ Assays/CRT1 MCU1 ITR1 Replicates/Cox regression EV crt1 rep 4/output/cox_regression_crt_rep4.csv]

term	estimate	std.error	statistic	p.value	exp_coef_haz_ratio
RNAicrt-1	-0.656593136	0.131344061	-4.999031793	5.76E-07	0.51861518
genotypefmo-4 KO	0.22807804	0.130189711	1.751889903	0.079792741	1.256183354
genotypefmo-4 OE	-0.772420644	0.132486836	-5.83016898	5.54E-09	0.461893634
RNAicrt-1:genotypefmo-4 KO	-0.209928747	0.184442599	-1.138179292	0.255045624	0.810642005
RNAicrt-1:genotypefmo-4 OE	0.942917378	0.185944969	5.070948578	3.96E-07	2.567460756
