# Supplementary material for: fmo-4 promotes longevity and stress resistance via ER to mitochondria calcium regulation in C. elegans
Source: eLife. 2025 Feb 14;13:RP99971. doi: 10.7554/eLife.99971 (PMC11828484; doi:10.7554/eLife.99971)
Supplement: Source data 3. [file elife-99971-data3.zip › Supplemental Data 3 Lifespan Assays Cox Regression and PQ Assays/CRT1 MCU1 ITR1 Replicates/Cox regression EV crt1 rep 4/output/data_formatted_to_plot.csv]

condition	time	n	total_dead	survival	RNAi	genotype
EV WT	0	118	0	100	EV	WT
EV WT	10	118	2	98.3050847457627	EV	WT
EV WT	13	118	9	92.3728813559322	EV	WT
EV WT	15	118	19	83.8983050847458	EV	WT
EV WT	17	118	32	72.8813559322034	EV	WT
EV WT	20	118	50	57.6271186440678	EV	WT
EV WT	22	118	71	39.8305084745763	EV	WT
EV WT	24	118	90	23.728813559322	EV	WT
EV WT	27	118	105	11.0169491525424	EV	WT
EV WT	29	118	116	1.69491525423729	EV	WT
EV WT	31	118	118	0	EV	WT
EV fmo-4 OE	0	120	0	100	EV	fmo-4 OE
EV fmo-4 OE	10	120	0	100	EV	fmo-4 OE
EV fmo-4 OE	13	120	3	97.5	EV	fmo-4 OE
EV fmo-4 OE	15	120	8	93.3333333333333	EV	fmo-4 OE
EV fmo-4 OE	17	120	16	86.6666666666667	EV	fmo-4 OE
EV fmo-4 OE	20	120	27	77.5	EV	fmo-4 OE
EV fmo-4 OE	22	120	40	66.6666666666667	EV	fmo-4 OE
EV fmo-4 OE	24	120	57	52.5	EV	fmo-4 OE
EV fmo-4 OE	27	120	80	33.3333333333333	EV	fmo-4 OE
EV fmo-4 OE	29	120	96	20	EV	fmo-4 OE
EV fmo-4 OE	31	120	106	11.6666666666667	EV	fmo-4 OE
EV fmo-4 OE	34	120	112	6.66666666666667	EV	fmo-4 OE
EV fmo-4 OE	36	120	117	2.5	EV	fmo-4 OE
EV fmo-4 OE	38	120	120	0	EV	fmo-4 OE
EV fmo-4 KO	0	119	0	100	EV	fmo-4 KO
EV fmo-4 KO	10	119	1	99.1596638655462	EV	fmo-4 KO
EV fmo-4 KO	13	119	7	94.1176470588235	EV	fmo-4 KO
EV fmo-4 KO	15	119	20	83.1932773109244	EV	fmo-4 KO
EV fmo-4 KO	17	119	36	69.7478991596639	EV	fmo-4 KO
EV fmo-4 KO	20	119	61	48.7394957983193	EV	fmo-4 KO
EV fmo-4 KO	22	119	84	29.4117647058824	EV	fmo-4 KO
EV fmo-4 KO	24	119	102	14.2857142857143	EV	fmo-4 KO
EV fmo-4 KO	27	119	113	5.04201680672269	EV	fmo-4 KO
EV fmo-4 KO	29	119	116	2.52100840336134	EV	fmo-4 KO
EV fmo-4 KO	31	119	119	0	EV	fmo-4 KO
crt-1 WT	0	120	0	100	crt-1	WT
crt-1 WT	10	120	0	100	crt-1	WT
crt-1 WT	13	120	2	98.3333333333333	crt-1	WT
crt-1 WT	15	120	9	92.5	crt-1	WT
crt-1 WT	17	120	14	88.3333333333333	crt-1	WT
crt-1 WT	20	120	24	80	crt-1	WT
crt-1 WT	22	120	41	65.8333333333333	crt-1	WT
crt-1 WT	24	120	60	50	crt-1	WT
crt-1 WT	27	120	87	27.5	crt-1	WT
crt-1 WT	29	120	105	12.5	crt-1	WT
crt-1 WT	31	120	111	7.5	crt-1	WT
crt-1 WT	34	120	115	4.16666666666667	crt-1	WT
crt-1 WT	36	120	118	1.66666666666667	crt-1	WT
crt-1 WT	38	120	119	0.833333333333333	crt-1	WT
crt-1 WT	41	120	120	0	crt-1	WT
crt-1 fmo-4 OE	0	120	0	100	crt-1	fmo-4 OE
crt-1 fmo-4 OE	10	120	0	100	crt-1	fmo-4 OE
crt-1 fmo-4 OE	13	120	2	98.3333333333333	crt-1	fmo-4 OE
crt-1 fmo-4 OE	15	120	4	96.6666666666667	crt-1	fmo-4 OE
crt-1 fmo-4 OE	17	120	15	87.5	crt-1	fmo-4 OE
crt-1 fmo-4 OE	20	120	30	75	crt-1	fmo-4 OE
crt-1 fmo-4 OE	22	120	48	60	crt-1	fmo-4 OE
crt-1 fmo-4 OE	24	120	73	39.1666666666667	crt-1	fmo-4 OE
crt-1 fmo-4 OE	27	120	93	22.5	crt-1	fmo-4 OE
crt-1 fmo-4 OE	29	120	109	9.16666666666667	crt-1	fmo-4 OE
crt-1 fmo-4 OE	31	120	114	5	crt-1	fmo-4 OE
crt-1 fmo-4 OE	34	120	117	2.5	crt-1	fmo-4 OE
crt-1 fmo-4 OE	36	120	119	0.833333333333333	crt-1	fmo-4 OE
crt-1 fmo-4 OE	38	120	120	0	crt-1	fmo-4 OE
crt-1 fmo-4 KO	0	115	0	100	crt-1	fmo-4 KO
crt-1 fmo-4 KO	10	115	0	100	crt-1	fmo-4 KO
crt-1 fmo-4 KO	13	115	3	97.3913043478261	crt-1	fmo-4 KO
crt-1 fmo-4 KO	15	115	7	93.9130434782609	crt-1	fmo-4 KO
crt-1 fmo-4 KO	17	115	15	86.9565217391304	crt-1	fmo-4 KO
crt-1 fmo-4 KO	20	115	30	73.9130434782609	crt-1	fmo-4 KO
crt-1 fmo-4 KO	22	115	47	59.1304347826087	crt-1	fmo-4 KO
crt-1 fmo-4 KO	24	115	68	40.8695652173913	crt-1	fmo-4 KO
crt-1 fmo-4 KO	27	115	85	26.0869565217391	crt-1	fmo-4 KO
crt-1 fmo-4 KO	29	115	98	14.7826086956522	crt-1	fmo-4 KO
crt-1 fmo-4 KO	31	115	105	8.69565217391304	crt-1	fmo-4 KO
crt-1 fmo-4 KO	34	115	109	5.21739130434783	crt-1	fmo-4 KO
crt-1 fmo-4 KO	36	115	112	2.60869565217391	crt-1	fmo-4 KO
crt-1 fmo-4 KO	38	115	113	1.73913043478261	crt-1	fmo-4 KO
crt-1 fmo-4 KO	41	115	115	0	crt-1	fmo-4 KO
