# Supplementary material for: fmo-4 promotes longevity and stress resistance via ER to mitochondria calcium regulation in C. elegans
Source: eLife. 2025 Feb 14;13:RP99971. doi: 10.7554/eLife.99971 (PMC11828484; doi:10.7554/eLife.99971)
Supplement: Source data 3. [file elife-99971-data3.zip › Supplemental Data 3 Lifespan Assays Cox Regression and PQ Assays/CRT1 MCU1 ITR1 Replicates/Cox regression EV crt1 rep 4/output/full_output_hazard_ratios.csv]

time	n.risk	n.event	n.censor	surv	cumhaz	std.chaz	strata	type
13	115	3	0	0.973913043478261	0.0260869565217391	0.0150613113701642	condition=crt-1 fmo-4 KO	right
15	112	4	0	0.939130434782609	0.0618012422360248	0.0233606646140354	condition=crt-1 fmo-4 KO	right
17	108	8	0	0.869565217391304	0.135875316310099	0.035094040910828	condition=crt-1 fmo-4 KO	right
20	100	15	0	0.739130434782609	0.285875316310099	0.0522646315154988	condition=crt-1 fmo-4 KO	right
22	85	17	0	0.591304347826087	0.485875316310099	0.0713059105819529	condition=crt-1 fmo-4 KO	right
24	68	21	0	0.408695652173913	0.794698845721864	0.098112462894736	condition=crt-1 fmo-4 KO	right
27	47	17	0	0.260869565217391	1.15640097338144	0.131612481647732	condition=crt-1 fmo-4 KO	right
29	30	13	0	0.147826086956522	1.58973430671477	0.17823100114716	condition=crt-1 fmo-4 KO	right
31	17	7	0	0.0869565217391305	2.00149901259712	0.236617292388186	condition=crt-1 fmo-4 KO	right
34	10	4	0	0.0521739130434783	2.40149901259712	0.30981888750868	condition=crt-1 fmo-4 KO	right
36	6	3	0	0.0260869565217391	2.90149901259712	0.423463193666757	condition=crt-1 fmo-4 KO	right
38	3	1	0	0.0173913043478261	3.23483234593046	0.538917607340455	condition=crt-1 fmo-4 KO	right
41	2	2	0	0	4.23483234593046	0.889062532953426	condition=crt-1 fmo-4 KO	right
13	120	2	0	0.983333333333333	0.0166666666666667	0.0117851130197758	condition=crt-1 fmo-4 OE	right
15	118	2	0	0.966666666666667	0.0336158192090395	0.0168085030517652	condition=crt-1 fmo-4 OE	right
17	116	11	0	0.875	0.128443405415936	0.033166322772957	condition=crt-1 fmo-4 OE	right
20	105	15	0	0.75	0.271300548273079	0.0496039230703282	condition=crt-1 fmo-4 OE	right
22	90	18	0	0.6	0.471300548273079	0.0684307782082687	condition=crt-1 fmo-4 OE	right
24	72	25	0	0.391666666666667	0.818522770495301	0.0974951397269976	condition=crt-1 fmo-4 OE	right
27	47	20	0	0.225	1.24405468538892	0.136232054965189	condition=crt-1 fmo-4 OE	right
29	27	16	0	0.0916666666666667	1.83664727798151	0.201263624631387	condition=crt-1 fmo-4 OE	right
31	11	5	0	0.05	2.29119273252696	0.286058316867996	condition=crt-1 fmo-4 OE	right
34	6	3	0	0.025	2.79119273252696	0.406402133339238	condition=crt-1 fmo-4 OE	right
36	3	2	0	0.00833333333333333	3.45785939919363	0.622402535506489	condition=crt-1 fmo-4 OE	right
38	1	1	0	0	4.45785939919363	1.17787304757555	condition=crt-1 fmo-4 OE	right
13	120	2	0	0.983333333333333	0.0166666666666667	0.0117851130197758	condition=crt-1 WT	right
15	118	7	0	0.925	0.0759887005649718	0.0253301794253808	condition=crt-1 WT	right
17	111	5	0	0.883333333333333	0.121033745610017	0.0323640109742907	condition=crt-1 WT	right
20	106	10	0	0.8	0.215373368251526	0.0440161975454292	condition=crt-1 WT	right
22	96	17	0	0.658333333333333	0.39245670158486	0.0614983227569159	condition=crt-1 WT	right
24	79	19	0	0.5	0.632963030698784	0.0826221980750227	condition=crt-1 WT	right
27	60	27	0	0.275	1.08296303069878	0.119693055833445	condition=crt-1 WT	right
29	33	18	0	0.125	1.62841757615333	0.175656919119581	condition=crt-1 WT	right
31	15	6	0	0.075	2.02841757615333	0.239837486438733	condition=crt-1 WT	right
34	9	4	0	0.0416666666666667	2.47286202059777	0.326962896902129	condition=crt-1 WT	right
36	5	3	0	0.0166666666666667	3.07286202059777	0.476345185711614	condition=crt-1 WT	right
38	2	1	0	0.00833333333333333	3.57286202059777	0.690582895784881	condition=crt-1 WT	right
41	1	1	0	0	4.57286202059777	1.21527969453564	condition=crt-1 WT	right
10	119	1	0	0.991596638655462	0.00840336134453781	0.00840336134453781	condition=EV fmo-4 KO	right
13	118	6	0	0.941176470588235	0.0592508189716565	0.0223948016232297	condition=EV fmo-4 KO	right
15	112	13	0	0.831932773109244	0.175322247543085	0.0392158026892239	condition=EV fmo-4 KO	right
17	99	16	0	0.697478991596639	0.336938409159247	0.0563060002267207	condition=EV fmo-4 KO	right
20	83	25	0	0.487394957983193	0.638143228436355	0.0824581068650117	condition=EV fmo-4 KO	right
22	58	23	0	0.294117647058824	1.03469495257429	0.116775160371523	condition=EV fmo-4 KO	right
24	35	18	0	0.142857142857143	1.54898066686	0.168316118155141	condition=EV fmo-4 KO	right
27	17	11	0	0.0504201680672269	2.19603949038941	0.257667614123001	condition=EV fmo-4 KO	right
29	6	3	0	0.0252100840336134	2.69603949038941	0.386944353494366	condition=EV fmo-4 KO	right
31	3	3	0	0	3.69603949038941	0.695024651386198	condition=EV fmo-4 KO	right
13	120	3	0	0.975	0.025	0.0144337567297406	condition=EV fmo-4 OE	right
15	117	5	0	0.933333333333333	0.0677350427350427	0.0239497413106388	condition=EV fmo-4 OE	right
17	112	8	0	0.866666666666667	0.139163614163614	0.0348043849376388	condition=EV fmo-4 OE	right
20	104	11	0	0.775	0.244932844932845	0.0472054768560478	condition=EV fmo-4 OE	right
22	93	13	0	0.666666666666667	0.384717791169404	0.061085358173906	condition=EV fmo-4 OE	right
24	80	17	0	0.525	0.597217791169404	0.0799229064989154	condition=EV fmo-4 OE	right
27	63	23	0	0.333333333333333	0.962297156248769	0.110374732344181	condition=EV fmo-4 OE	right
29	40	16	0	0.2	1.36229715624877	0.148938180262986	condition=EV fmo-4 OE	right
31	24	10	0	0.116666666666667	1.77896382291544	0.198855959556561	condition=EV fmo-4 OE	right
34	14	6	0	0.0666666666666667	2.20753525148686	0.264869661435809	condition=EV fmo-4 OE	right
36	8	5	0	0.025	2.83253525148686	0.38507263931513	condition=EV fmo-4 OE	right
38	3	3	0	0	3.83253525148686	0.693984344839603	condition=EV fmo-4 OE	right
10	118	2	0	0.983050847457627	0.0169491525423729	0.0119848606980771	condition=EV WT	right
13	116	7	0	0.923728813559322	0.0772939801285798	0.0257653045172746	condition=EV WT	right
15	109	10	0	0.838983050847458	0.169037099394635	0.0388011715046653	condition=EV WT	right
17	99	13	0	0.728813559322034	0.300350230707766	0.053215845158408	condition=EV WT	right
20	86	18	0	0.576271186440678	0.509652556289162	0.0725649650161863	condition=EV WT	right
22	68	21	0	0.398305084745763	0.818476085700926	0.099031291212171	condition=EV WT	right
24	47	19	0	0.23728813559322	1.22273140484986	0.135677461806737	condition=EV WT	right
27	28	15	0	0.110169491525424	1.75844569056415	0.193755068846064	condition=EV WT	right
29	13	11	0	0.0169491525423729	2.60459953671799	0.320358836463103	condition=EV WT	right
31	2	2	0	0	3.60459953671799	0.776292331599374	condition=EV WT	right
