# Supplementary material for: fmo-4 promotes longevity and stress resistance via ER to mitochondria calcium regulation in C. elegans
Source: eLife. 2025 Feb 14;13:RP99971. doi: 10.7554/eLife.99971 (PMC11828484; doi:10.7554/eLife.99971)
Supplement: Source data 3. [file elife-99971-data3.zip › Supplemental Data 3 Lifespan Assays Cox Regression and PQ Assays/CRT1 MCU1 ITR1 Replicates/Cox regression EV crt1 rep 4/output/logrank_stats.csv]

condition1	condition2	chi_sq	p
EV WT	EV fmo-4 OE	32.45474982313	1.22000403113276e-08
EV WT	EV fmo-4 KO	2.76229672743615	0.0965095939907558
EV WT	crt-1 WT	25.5172503680057	4.38445252548547e-07
EV WT	crt-1 fmo-4 OE	14.7818938829075	0.000120688757979437
EV WT	crt-1 fmo-4 KO	18.1699278707637	2.0204408349267e-05
EV fmo-4 OE	EV WT	32.45474982313	1.22000403113276e-08
EV fmo-4 OE	EV fmo-4 KO	49.6588524452752	1.82942549997733e-12
EV fmo-4 OE	crt-1 WT	0.793586574520991	0.373017822721224
EV fmo-4 OE	crt-1 fmo-4 OE	5.11690806961477	0.023693797207734
EV fmo-4 OE	crt-1 fmo-4 KO	1.20069063975202	0.273183685350931
EV fmo-4 KO	EV WT	2.76229672743615	0.0965095939907558
EV fmo-4 KO	EV fmo-4 OE	49.6588524452752	1.82942549997733e-12
EV fmo-4 KO	crt-1 WT	44.1097307752209	3.10473868836425e-11
EV fmo-4 KO	crt-1 fmo-4 OE	30.3046955112818	3.69230984675895e-08
EV fmo-4 KO	crt-1 fmo-4 KO	32.5842717808696	1.14134651729714e-08
crt-1 WT	EV WT	25.5172503680057	4.38445252548547e-07
crt-1 WT	EV fmo-4 OE	0.793586574520991	0.373017822721224
crt-1 WT	EV fmo-4 KO	44.1097307752209	3.10473868836425e-11
crt-1 WT	crt-1 fmo-4 OE	1.9899318681558	0.158348003318656
crt-1 WT	crt-1 fmo-4 KO	0.151151918063616	0.697436965796622
crt-1 fmo-4 OE	EV WT	14.7818938829075	0.000120688757979437
crt-1 fmo-4 OE	EV fmo-4 OE	5.11690806961477	0.023693797207734
crt-1 fmo-4 OE	EV fmo-4 KO	30.3046955112818	3.69230984675895e-08
crt-1 fmo-4 OE	crt-1 WT	1.9899318681558	0.158348003318656
crt-1 fmo-4 OE	crt-1 fmo-4 KO	0.808984708130705	0.368420592372909
crt-1 fmo-4 KO	EV WT	18.1699278707637	2.0204408349267e-05
crt-1 fmo-4 KO	EV fmo-4 OE	1.20069063975202	0.273183685350931
crt-1 fmo-4 KO	EV fmo-4 KO	32.5842717808696	1.14134651729714e-08
crt-1 fmo-4 KO	crt-1 WT	0.151151918063616	0.697436965796622
crt-1 fmo-4 KO	crt-1 fmo-4 OE	0.808984708130705	0.368420592372909
