# Supplementary material for: fmo-4 promotes longevity and stress resistance via ER to mitochondria calcium regulation in C. elegans
Source: eLife. 2025 Feb 14;13:RP99971. doi: 10.7554/eLife.99971 (PMC11828484; doi:10.7554/eLife.99971)
Supplement: Source data 3. [file elife-99971-data3.zip › Supplemental Data 3 Lifespan Assays Cox Regression and PQ Assays/CRT1 MCU1 ITR1 Replicates/Cox regression EV crt1 rep 4/output/n_median_conf_intervals.csv]

	records	n.max	n.start	events	rmean	se(rmean)	median	0.95LCL	0.95UCL
condition=crt-1 fmo-4 KO	115	115	115	115	24.6086956521739	0.534014386667698	24	24	27
condition=crt-1 fmo-4 OE	120	120	120	120	24.25	0.445385288885427	24	24	24
condition=crt-1 WT	120	120	120	120	25.05	0.489734905615046	25.5	24	27
condition=EV fmo-4 KO	119	119	119	119	20.7563025210084	0.404753617217969	20	20	22
condition=EV fmo-4 OE	120	120	120	120	25.475	0.535667094482302	27	24	27
condition=EV WT	118	118	118	118	21.5762711864407	0.454225711283826	22	20	22
