# Supplementary material for: fmo-4 promotes longevity and stress resistance via ER to mitochondria calcium regulation in C. elegans
Source: eLife. 2025 Feb 14;13:RP99971. doi: 10.7554/eLife.99971 (PMC11828484; doi:10.7554/eLife.99971)
Supplement: Source data 3. [file elife-99971-data3.zip › Supplemental Data 3 Lifespan Assays Cox Regression and PQ Assays/CRT1 MCU1 ITR1 Replicates/Cox regression EV itr1 rep 3/output/cox_regression_itr_rep3.csv]

term	estimate	std.error	statistic	p.value	exp_coef_haz_ratio
RNAiitr-1	1.04951538301105	0.134144525844096	7.82376601957509	5.12660547199396e-15	2.85626658729353
genotypefmo-4 KO	0.301575852308782	0.12991446779418	2.32134155209379	0.0202684173108489	1.35198766263448
genotypefmo-4 OE	-1.13047408402823	0.149232977678067	-7.57522969532211	3.58492784901217e-14	0.322880147810837
RNAiitr-1:genotypefmo-4 KO	-0.404017718490511	0.184322388317786	-2.19190800519551	0.0283861499377756	0.667632291727703
RNAiitr-1:genotypefmo-4 OE	0.800161775051261	0.197347284454209	4.05458720784639	5.0222911718676e-05	2.22590099461433
