# Supplementary material for: fmo-4 promotes longevity and stress resistance via ER to mitochondria calcium regulation in C. elegans
Source: eLife. 2025 Feb 14;13:RP99971. doi: 10.7554/eLife.99971 (PMC11828484; doi:10.7554/eLife.99971)
Supplement: Source data 3. [file elife-99971-data3.zip › Supplemental Data 3 Lifespan Assays Cox Regression and PQ Assays/CRT1 MCU1 ITR1 Replicates/Cox regression EV itr1 rep 3/output/data_formatted_to_plot.csv]

condition	time	n	total_dead	survival	RNAi	genotype
EV WT	0	118	0	100	EV	WT
EV WT	10	118	0	100	EV	WT
EV WT	12	118	2	98.3050847457627	EV	WT
EV WT	14	118	7	94.0677966101695	EV	WT
EV WT	17	118	17	85.5932203389831	EV	WT
EV WT	19	118	27	77.1186440677966	EV	WT
EV WT	21	118	50	57.6271186440678	EV	WT
EV WT	24	118	77	34.7457627118644	EV	WT
EV WT	26	118	101	14.4067796610169	EV	WT
EV WT	28	118	114	3.38983050847458	EV	WT
EV WT	31	118	118	0	EV	WT
EV fmo-4 OE	0	116	0	100	EV	fmo-4 OE
EV fmo-4 OE	10	116	0	100	EV	fmo-4 OE
EV fmo-4 OE	14	116	2	98.2758620689655	EV	fmo-4 OE
EV fmo-4 OE	17	116	4	96.551724137931	EV	fmo-4 OE
EV fmo-4 OE	19	116	8	93.1034482758621	EV	fmo-4 OE
EV fmo-4 OE	21	116	19	83.6206896551724	EV	fmo-4 OE
EV fmo-4 OE	24	116	34	70.6896551724138	EV	fmo-4 OE
EV fmo-4 OE	26	116	56	51.7241379310345	EV	fmo-4 OE
EV fmo-4 OE	28	116	74	36.2068965517241	EV	fmo-4 OE
EV fmo-4 OE	31	116	86	25.8620689655172	EV	fmo-4 OE
EV fmo-4 OE	33	116	98	15.5172413793103	EV	fmo-4 OE
EV fmo-4 OE	35	116	106	8.62068965517241	EV	fmo-4 OE
EV fmo-4 OE	38	116	112	3.44827586206897	EV	fmo-4 OE
EV fmo-4 OE	40	116	116	0	EV	fmo-4 OE
EV fmo-4 KO	0	120	0	100	EV	fmo-4 KO
EV fmo-4 KO	10	120	0	100	EV	fmo-4 KO
EV fmo-4 KO	12	120	4	96.6666666666667	EV	fmo-4 KO
EV fmo-4 KO	14	120	8	93.3333333333333	EV	fmo-4 KO
EV fmo-4 KO	17	120	20	83.3333333333333	EV	fmo-4 KO
EV fmo-4 KO	19	120	45	62.5	EV	fmo-4 KO
EV fmo-4 KO	21	120	72	40	EV	fmo-4 KO
EV fmo-4 KO	24	120	95	20.8333333333333	EV	fmo-4 KO
EV fmo-4 KO	26	120	111	7.5	EV	fmo-4 KO
EV fmo-4 KO	28	120	116	3.33333333333333	EV	fmo-4 KO
EV fmo-4 KO	31	120	120	0	EV	fmo-4 KO
itr-1 WT	0	120	0	100	itr-1	WT
itr-1 WT	10	120	0	100	itr-1	WT
itr-1 WT	12	120	4	96.6666666666667	itr-1	WT
itr-1 WT	14	120	16	86.6666666666667	itr-1	WT
itr-1 WT	17	120	38	68.3333333333333	itr-1	WT
itr-1 WT	19	120	73	39.1666666666667	itr-1	WT
itr-1 WT	21	120	105	12.5	itr-1	WT
itr-1 WT	24	120	113	5.83333333333333	itr-1	WT
itr-1 WT	26	120	120	0	itr-1	WT
itr-1 fmo-4 OE	0	117	0	100	itr-1	fmo-4 OE
itr-1 fmo-4 OE	10	117	0	100	itr-1	fmo-4 OE
itr-1 fmo-4 OE	12	117	3	97.4358974358974	itr-1	fmo-4 OE
itr-1 fmo-4 OE	14	117	11	90.5982905982906	itr-1	fmo-4 OE
itr-1 fmo-4 OE	17	117	27	76.9230769230769	itr-1	fmo-4 OE
itr-1 fmo-4 OE	19	117	55	52.991452991453	itr-1	fmo-4 OE
itr-1 fmo-4 OE	21	117	86	26.4957264957265	itr-1	fmo-4 OE
itr-1 fmo-4 OE	24	117	108	7.69230769230769	itr-1	fmo-4 OE
itr-1 fmo-4 OE	26	117	114	2.56410256410256	itr-1	fmo-4 OE
itr-1 fmo-4 OE	28	117	117	0	itr-1	fmo-4 OE
itr-1 fmo-4 KO	0	115	0	100	itr-1	fmo-4 KO
itr-1 fmo-4 KO	10	115	0	100	itr-1	fmo-4 KO
itr-1 fmo-4 KO	12	115	6	94.7826086956522	itr-1	fmo-4 KO
itr-1 fmo-4 KO	14	115	16	86.0869565217391	itr-1	fmo-4 KO
itr-1 fmo-4 KO	17	115	37	67.8260869565217	itr-1	fmo-4 KO
itr-1 fmo-4 KO	19	115	65	43.4782608695652	itr-1	fmo-4 KO
itr-1 fmo-4 KO	21	115	91	20.8695652173913	itr-1	fmo-4 KO
itr-1 fmo-4 KO	24	115	109	5.21739130434783	itr-1	fmo-4 KO
itr-1 fmo-4 KO	26	115	115	0	itr-1	fmo-4 KO
