# Supplementary material for: fmo-4 promotes longevity and stress resistance via ER to mitochondria calcium regulation in C. elegans
Source: eLife. 2025 Feb 14;13:RP99971. doi: 10.7554/eLife.99971 (PMC11828484; doi:10.7554/eLife.99971)
Supplement: Source data 3. [file elife-99971-data3.zip › Supplemental Data 3 Lifespan Assays Cox Regression and PQ Assays/CRT1 MCU1 ITR1 Replicates/Cox regression EV itr1 rep 3/output/full_output_hazard_ratios.csv]

time	n.risk	n.event	n.censor	surv	cumhaz	std.chaz	strata	type
12	120	4	0	0.966666666666667	0.0333333333333333	0.0166666666666667	condition=EV fmo-4 KO	right
14	116	4	0	0.933333333333333	0.067816091954023	0.0239800529253162	condition=EV fmo-4 KO	right
17	112	12	0	0.833333333333333	0.17495894909688	0.0391366272353941	condition=EV fmo-4 KO	right
19	100	25	0	0.625	0.42495894909688	0.0634954769362526	condition=EV fmo-4 KO	right
21	75	27	0	0.4	0.78495894909688	0.0939769950113441	condition=EV fmo-4 KO	right
24	48	23	0	0.208333333333333	1.26412561576355	0.137165281614011	condition=EV fmo-4 KO	right
26	25	16	0	0.075	1.90412561576355	0.210747039078254	condition=EV fmo-4 KO	right
28	9	5	0	0.0333333333333333	2.4596811713191	0.325795502642347	condition=EV fmo-4 KO	right
31	4	4	0	0	3.4596811713191	0.59677693449226	condition=EV fmo-4 KO	right
14	116	2	0	0.982758620689655	0.0172413793103448	0.0121914962273543	condition=EV fmo-4 OE	right
17	114	2	0	0.96551724137931	0.0347852389594676	0.0173932770332578	condition=EV fmo-4 OE	right
19	112	4	0	0.931034482758621	0.0704995246737533	0.024927968970136	condition=EV fmo-4 OE	right
21	108	11	0	0.836206896551724	0.172351376525605	0.0395534617866505	condition=EV fmo-4 OE	right
24	97	15	0	0.706896551724138	0.326990551783337	0.0562022654430773	condition=EV fmo-4 OE	right
26	82	22	0	0.517241379310345	0.595283234710166	0.0801907515106741	condition=EV fmo-4 OE	right
28	60	18	0	0.362068965517241	0.895283234710166	0.106913781281211	condition=EV fmo-4 OE	right
31	42	12	0	0.258620689655172	1.18099752042445	0.135030654728036	condition=EV fmo-4 OE	right
33	30	12	0	0.155172413793103	1.58099752042445	0.177669949765331	condition=EV fmo-4 OE	right
35	18	8	0	0.0862068965517241	2.0254419648689	0.237187624201405	condition=EV fmo-4 OE	right
38	10	6	0	0.0344827586206897	2.6254419648689	0.340966228641939	condition=EV fmo-4 OE	right
40	4	4	0	0	3.6254419648689	0.605192505798202	condition=EV fmo-4 OE	right
12	118	2	0	0.983050847457627	0.0169491525423729	0.0119848606980771	condition=EV WT	right
14	116	5	0	0.940677966101695	0.0600526008182349	0.0226984214562664	condition=EV WT	right
17	111	10	0	0.855932203389831	0.150142690908325	0.0364258255891387	condition=EV WT	right
19	101	10	0	0.771186440677966	0.249152591898424	0.0480326640866116	condition=EV WT	right
21	91	23	0	0.576271186440678	0.501899844645677	0.0713062350509348	condition=EV WT	right
24	68	27	0	0.347457627118644	0.898958668175089	0.104516407817911	condition=EV WT	right
26	41	24	0	0.144067796610169	1.48432452183363	0.158747899028778	condition=EV WT	right
28	17	13	0	0.0338983050847458	2.24903040418657	0.264921864722391	condition=EV WT	right
31	4	4	0	0	3.24903040418657	0.565847677743745	condition=EV WT	right
12	115	6	0	0.947826086956522	0.0521739130434783	0.0212999108068102	condition=itr-1 fmo-4 KO	right
14	109	10	0	0.860869565217391	0.143917032309533	0.0359911960574337	condition=itr-1 fmo-4 KO	right
17	99	21	0	0.678260869565217	0.356038244430745	0.058634500935196	condition=itr-1 fmo-4 KO	right
19	78	28	0	0.434782608695652	0.715012603405104	0.0896673857731207	condition=itr-1 fmo-4 KO	right
21	50	26	0	0.208695652173913	1.2350126034051	0.135794845525836	condition=itr-1 fmo-4 KO	right
24	24	18	0	0.0521739130434783	1.9850126034051	0.222913077389788	condition=itr-1 fmo-4 KO	right
26	6	6	0	0	2.9850126034051	0.465141813577378	condition=itr-1 fmo-4 KO	right
12	117	3	0	0.974358974358974	0.0256410256410256	0.0148038530561443	condition=itr-1 fmo-4 OE	right
14	114	8	0	0.905982905982906	0.0958164642375169	0.0288916612205693	condition=itr-1 fmo-4 OE	right
17	106	16	0	0.769230769230769	0.246759860463932	0.0475260180543977	condition=itr-1 fmo-4 OE	right
19	90	28	0	0.52991452991453	0.557870971575043	0.075601008694089	condition=itr-1 fmo-4 OE	right
21	62	31	0	0.264957264957265	1.05787097157504	0.117388366734511	condition=itr-1 fmo-4 OE	right
24	31	22	0	0.0769230769230769	1.76754839092988	0.191501562980004	condition=itr-1 fmo-4 OE	right
26	9	6	0	0.0256410256410256	2.43421505759655	0.332786602341288	condition=itr-1 fmo-4 OE	right
28	3	3	0	0	3.43421505759655	0.666393469379159	condition=itr-1 fmo-4 OE	right
12	120	4	0	0.966666666666667	0.0333333333333333	0.0166666666666667	condition=itr-1 WT	right
14	116	12	0	0.866666666666667	0.136781609195402	0.0341990242455445	condition=itr-1 WT	right
17	104	22	0	0.683333333333333	0.348320070733864	0.056600326218021	condition=itr-1 WT	right
19	82	35	0	0.391666666666667	0.775149339026547	0.0916996832446299	condition=itr-1 WT	right
21	47	32	0	0.125	1.45600040285633	0.151311019937768	condition=itr-1 WT	right
24	15	8	0	0.0583333333333333	1.98933373618967	0.241765548228368	condition=itr-1 WT	right
26	7	7	0	0	2.98933373618967	0.448673292237577	condition=itr-1 WT	right
