# Supplementary material for: fmo-4 promotes longevity and stress resistance via ER to mitochondria calcium regulation in C. elegans
Source: eLife. 2025 Feb 14;13:RP99971. doi: 10.7554/eLife.99971 (PMC11828484; doi:10.7554/eLife.99971)
Supplement: Source data 3. [file elife-99971-data3.zip › Supplemental Data 3 Lifespan Assays Cox Regression and PQ Assays/CRT1 MCU1 ITR1 Replicates/Cox regression EV itr1 rep 3/output/logrank_stats.csv]

condition1	condition2	chi_sq	p
EV WT	EV fmo-4 OE	59.0942515322611	1.49880108324396e-14
EV WT	EV fmo-4 KO	6.43483971221888	0.0111903255167667
EV WT	itr-1 WT	57.3722268471586	3.60822483003176e-14
EV WT	itr-1 fmo-4 OE	31.1548898792852	2.38238472283214e-08
EV WT	itr-1 fmo-4 KO	48.3345425803602	3.59368090840917e-12
EV fmo-4 OE	EV WT	59.0942515322611	1.49880108324396e-14
EV fmo-4 OE	EV fmo-4 KO	85.8303973133609	0
EV fmo-4 OE	itr-1 WT	152.095461776661	0
EV fmo-4 OE	itr-1 fmo-4 OE	124.012360614866	0
EV fmo-4 OE	itr-1 fmo-4 KO	142.479243519659	0
EV fmo-4 KO	EV WT	6.43483971221888	0.0111903255167667
EV fmo-4 KO	EV fmo-4 OE	85.8303973133609	0
EV fmo-4 KO	itr-1 WT	25.3699971036401	4.73221208330266e-07
EV fmo-4 KO	itr-1 fmo-4 OE	8.30772717328854	0.00394767607417168
EV fmo-4 KO	itr-1 fmo-4 KO	18.9606923185667	1.33439358881438e-05
itr-1 WT	EV WT	57.3722268471586	3.60822483003176e-14
itr-1 WT	EV fmo-4 OE	152.095461776661	0
itr-1 WT	EV fmo-4 KO	25.3699971036401	4.73221208330266e-07
itr-1 WT	itr-1 fmo-4 OE	6.57163569403405	0.0103616678355613
itr-1 WT	itr-1 fmo-4 KO	0.50970058921283	0.475268497447723
itr-1 fmo-4 OE	EV WT	31.1548898792852	2.38238472283214e-08
itr-1 fmo-4 OE	EV fmo-4 OE	124.012360614866	0
itr-1 fmo-4 OE	EV fmo-4 KO	8.30772717328854	0.00394767607417168
itr-1 fmo-4 OE	itr-1 WT	6.57163569403405	0.0103616678355613
itr-1 fmo-4 OE	itr-1 fmo-4 KO	3.07858249575436	0.0793296374324315
itr-1 fmo-4 KO	EV WT	48.3345425803602	3.59368090840917e-12
itr-1 fmo-4 KO	EV fmo-4 OE	142.479243519659	0
itr-1 fmo-4 KO	EV fmo-4 KO	18.9606923185667	1.33439358881438e-05
itr-1 fmo-4 KO	itr-1 WT	0.50970058921283	0.475268497447723
itr-1 fmo-4 KO	itr-1 fmo-4 OE	3.07858249575436	0.0793296374324315
