# Supplementary material for: fmo-4 promotes longevity and stress resistance via ER to mitochondria calcium regulation in C. elegans
Source: eLife. 2025 Feb 14;13:RP99971. doi: 10.7554/eLife.99971 (PMC11828484; doi:10.7554/eLife.99971)
Supplement: Source data 3. [file elife-99971-data3.zip › Supplemental Data 3 Lifespan Assays Cox Regression and PQ Assays/CRT1 MCU1 ITR1 Replicates/Cox regression EV mcu1 rep3/output/cox_regression_mcu_rep3.csv]

term	estimate	std.error	statistic	p.value	exp_coef_haz_ratio
RNAimcu-1	-0.217498470468324	0.176921951880112	-1.22934699824987	0.218941733174128	0.804528835471225
genotypefmo-4 KO	0.453146789325967	0.142534804583349	3.17920097235609	0.00147681658447217	1.57325510662213
genotypefmo-4 OE	-1.40249617662173	0.238854168232204	-5.87176764383813	4.31172791153618e-09	0.245982181986618
RNAimcu-1:genotypefmo-4 KO	-0.701657868110826	0.230701997245014	-3.04140352701689	0.00235478012114141	0.49576271291395
RNAimcu-1:genotypefmo-4 OE	1.19567556422113	0.305267476345327	3.91681281784684	8.97273629815509e-05	3.3057902899541
