# Supplementary material for: fmo-4 promotes longevity and stress resistance via ER to mitochondria calcium regulation in C. elegans
Source: eLife. 2025 Feb 14;13:RP99971. doi: 10.7554/eLife.99971 (PMC11828484; doi:10.7554/eLife.99971)
Supplement: Source data 3. [file elife-99971-data3.zip › Supplemental Data 3 Lifespan Assays Cox Regression and PQ Assays/CRT1 MCU1 ITR1 Replicates/Cox regression EV mcu1 rep3/output/data_formatted_to_plot.csv]

condition	time	n	total_dead	survival	RNAi	genotype
EV WT	0	115	0	100	EV	WT
EV WT	10	115	0	100	EV	WT
EV WT	12	115	1	99.1304347826087	EV	WT
EV WT	14	115	5	95.6521739130435	EV	WT
EV WT	17	115	13	88.695652173913	EV	WT
EV WT	19	115	22	80.8695652173913	EV	WT
EV WT	21	115	43	62.6086956521739	EV	WT
EV WT	24	115	76	33.9130434782609	EV	WT
EV WT	26	115	103	10.4347826086957	EV	WT
EV WT	28	115	114	0.869565217391304	EV	WT
EV WT	31	115	115	0	EV	WT
EV fmo-4 OE	0	30	0	100	EV	fmo-4 OE
EV fmo-4 OE	10	30	0	100	EV	fmo-4 OE
EV fmo-4 OE	14	30	3	90	EV	fmo-4 OE
EV fmo-4 OE	19	30	6	80	EV	fmo-4 OE
EV fmo-4 OE	21	30	8	73.3333333333333	EV	fmo-4 OE
EV fmo-4 OE	24	30	10	66.6666666666667	EV	fmo-4 OE
EV fmo-4 OE	26	30	13	56.6666666666667	EV	fmo-4 OE
EV fmo-4 OE	28	30	16	46.6666666666667	EV	fmo-4 OE
EV fmo-4 OE	31	30	21	30	EV	fmo-4 OE
EV fmo-4 OE	33	30	25	16.6666666666667	EV	fmo-4 OE
EV fmo-4 OE	35	30	28	6.66666666666667	EV	fmo-4 OE
EV fmo-4 OE	38	30	30	0	EV	fmo-4 OE
EV fmo-4 KO	0	89	0	100	EV	fmo-4 KO
EV fmo-4 KO	10	89	0	100	EV	fmo-4 KO
EV fmo-4 KO	12	89	3	96.6292134831461	EV	fmo-4 KO
EV fmo-4 KO	14	89	8	91.0112359550562	EV	fmo-4 KO
EV fmo-4 KO	17	89	12	86.5168539325843	EV	fmo-4 KO
EV fmo-4 KO	19	89	31	65.1685393258427	EV	fmo-4 KO
EV fmo-4 KO	21	89	56	37.0786516853933	EV	fmo-4 KO
EV fmo-4 KO	24	89	75	15.7303370786517	EV	fmo-4 KO
EV fmo-4 KO	26	89	88	1.12359550561798	EV	fmo-4 KO
EV fmo-4 KO	28	89	89	0	EV	fmo-4 KO
mcu-1 WT	0	45	0	100	mcu-1	WT
mcu-1 WT	10	45	0	100	mcu-1	WT
mcu-1 WT	12	45	1	97.7777777777778	mcu-1	WT
mcu-1 WT	14	45	2	95.5555555555556	mcu-1	WT
mcu-1 WT	17	45	5	88.8888888888889	mcu-1	WT
mcu-1 WT	19	45	7	84.4444444444444	mcu-1	WT
mcu-1 WT	21	45	17	62.2222222222222	mcu-1	WT
mcu-1 WT	24	45	29	35.5555555555556	mcu-1	WT
mcu-1 WT	26	45	35	22.2222222222222	mcu-1	WT
mcu-1 WT	28	45	41	8.88888888888889	mcu-1	WT
mcu-1 WT	31	45	45	0	mcu-1	WT
mcu-1 fmo-4 OE	0	59	0	100	mcu-1	fmo-4 OE
mcu-1 fmo-4 OE	10	59	0	100	mcu-1	fmo-4 OE
mcu-1 fmo-4 OE	14	59	2	96.6101694915254	mcu-1	fmo-4 OE
mcu-1 fmo-4 OE	17	59	11	81.3559322033898	mcu-1	fmo-4 OE
mcu-1 fmo-4 OE	19	59	19	67.7966101694915	mcu-1	fmo-4 OE
mcu-1 fmo-4 OE	21	59	23	61.0169491525424	mcu-1	fmo-4 OE
mcu-1 fmo-4 OE	24	59	32	45.7627118644068	mcu-1	fmo-4 OE
mcu-1 fmo-4 OE	26	59	41	30.5084745762712	mcu-1	fmo-4 OE
mcu-1 fmo-4 OE	28	59	51	13.5593220338983	mcu-1	fmo-4 OE
mcu-1 fmo-4 OE	31	59	56	5.08474576271187	mcu-1	fmo-4 OE
mcu-1 fmo-4 OE	33	59	59	0	mcu-1	fmo-4 OE
mcu-1 fmo-4 KO	0	104	0	100	mcu-1	fmo-4 KO
mcu-1 fmo-4 KO	10	104	0	100	mcu-1	fmo-4 KO
mcu-1 fmo-4 KO	12	104	2	98.0769230769231	mcu-1	fmo-4 KO
mcu-1 fmo-4 KO	14	104	6	94.2307692307692	mcu-1	fmo-4 KO
mcu-1 fmo-4 KO	17	104	24	76.9230769230769	mcu-1	fmo-4 KO
mcu-1 fmo-4 KO	19	104	33	68.2692307692308	mcu-1	fmo-4 KO
mcu-1 fmo-4 KO	21	104	42	59.6153846153846	mcu-1	fmo-4 KO
mcu-1 fmo-4 KO	24	104	56	46.1538461538462	mcu-1	fmo-4 KO
mcu-1 fmo-4 KO	26	104	73	29.8076923076923	mcu-1	fmo-4 KO
mcu-1 fmo-4 KO	28	104	85	18.2692307692308	mcu-1	fmo-4 KO
mcu-1 fmo-4 KO	31	104	98	5.76923076923077	mcu-1	fmo-4 KO
mcu-1 fmo-4 KO	33	104	104	0	mcu-1	fmo-4 KO
