# Supplementary material for: fmo-4 promotes longevity and stress resistance via ER to mitochondria calcium regulation in C. elegans
Source: eLife. 2025 Feb 14;13:RP99971. doi: 10.7554/eLife.99971 (PMC11828484; doi:10.7554/eLife.99971)
Supplement: Source data 3. [file elife-99971-data3.zip › Supplemental Data 3 Lifespan Assays Cox Regression and PQ Assays/CRT1 MCU1 ITR1 Replicates/Cox regression EV mcu1 rep3/output/full_output_hazard_ratios.csv]

time	n.risk	n.event	n.censor	surv	cumhaz	std.chaz	strata	type
12	89	3	0	0.966292134831461	0.0337078651685393	0.0194612450288638	condition=EV fmo-4 KO	right
14	86	5	0	0.910112359550562	0.0918474000522602	0.0324773946210677	condition=EV fmo-4 KO	right
17	81	4	0	0.865168539325843	0.141230116101643	0.0407976019206527	condition=EV fmo-4 KO	right
19	77	19	0	0.651685393258427	0.38798336285489	0.0697784489842536	condition=EV fmo-4 KO	right
21	58	25	0	0.370786516853933	0.81901784561351	0.110908344842612	condition=EV fmo-4 KO	right
24	33	19	0	0.157303370786517	1.39477542137109	0.172475680085944	condition=EV fmo-4 KO	right
26	14	13	0	0.0112359550561798	2.32334684994251	0.309958692140346	condition=EV fmo-4 KO	right
28	1	1	0	0	3.32334684994251	1.04693571475681	condition=EV fmo-4 KO	right
14	30	3	0	0.9	0.1	0.0577350269189626	condition=EV fmo-4 OE	right
19	27	3	0	0.8	0.211111111111111	0.0863050385017114	condition=EV fmo-4 OE	right
21	24	2	0	0.733333333333333	0.294444444444444	0.104502544911615	condition=EV fmo-4 OE	right
24	22	2	0	0.666666666666667	0.385353535353535	0.122690722134817	condition=EV fmo-4 OE	right
26	20	3	0	0.566666666666667	0.535353535353535	0.150176607026403	condition=EV fmo-4 OE	right
28	17	3	0	0.466666666666667	0.71182412358883	0.181476268793837	condition=EV fmo-4 OE	right
31	14	5	0	0.3	1.06896698073169	0.241751608509573	condition=EV fmo-4 OE	right
33	9	4	0	0.166666666666667	1.51341142517613	0.328369542233059	condition=EV fmo-4 OE	right
35	5	3	0	0.0666666666666667	2.11341142517613	0.477311801934908	condition=EV fmo-4 OE	right
38	2	2	0	0	3.11341142517613	0.85312751465789	condition=EV fmo-4 OE	right
12	115	1	0	0.991304347826087	0.00869565217391304	0.00869565217391304	condition=EV WT	right
14	114	4	0	0.956521739130435	0.0437833714721587	0.0195806378373586	condition=EV WT	right
17	110	8	0	0.88695652173913	0.116510644199431	0.0323196287557761	condition=EV WT	right
19	102	9	0	0.808695652173913	0.204745938317078	0.0436990881601135	condition=EV WT	right
21	93	21	0	0.626086956521739	0.430552389929982	0.0658607369185499	condition=EV WT	right
24	72	33	0	0.339130434782609	0.888885723263315	0.103457128358539	condition=EV WT	right
26	39	27	0	0.104347826086957	1.58119341557101	0.168685674252842	condition=EV WT	right
28	12	11	0	0.00869565217391304	2.49786008223767	0.323795839360275	condition=EV WT	right
31	1	1	0	0	3.49786008223767	1.05111547680882	condition=EV WT	right
12	104	2	0	0.980769230769231	0.0192307692307692	0.0135982073305105	condition=mcu-1 fmo-4 KO	right
14	102	4	0	0.942307692307692	0.058446455505279	0.0238616586828901	condition=mcu-1 fmo-4 KO	right
17	98	18	0	0.769230769230769	0.242119924893034	0.0494327607006123	condition=mcu-1 fmo-4 KO	right
19	80	9	0	0.682692307692308	0.354619924893034	0.0620471420009335	condition=mcu-1 fmo-4 KO	right
21	71	9	0	0.596153846153846	0.481380488273316	0.0750680216743028	condition=mcu-1 fmo-4 KO	right
24	62	14	0	0.461538461538462	0.707186939886219	0.0963184687390596	condition=mcu-1 fmo-4 KO	right
26	48	17	0	0.298076923076923	1.06135360655289	0.129057040266928	condition=mcu-1 fmo-4 KO	right
28	31	12	0	0.182692307692308	1.44845038074643	0.170712367326976	condition=mcu-1 fmo-4 KO	right
31	19	13	0	0.0576923076923077	2.13266090706222	0.255252409764904	condition=mcu-1 fmo-4 KO	right
33	6	6	0	0	3.13266090706222	0.481477371594405	condition=mcu-1 fmo-4 KO	right
14	59	2	0	0.966101694915254	0.0338983050847458	0.0239697213961542	condition=mcu-1 fmo-4 OE	right
17	57	9	0	0.813559322033898	0.191793041926851	0.0578327817617511	condition=mcu-1 fmo-4 OE	right
19	48	8	0	0.677966101694915	0.358459708593518	0.0825642348025133	condition=mcu-1 fmo-4 OE	right
21	40	4	0	0.610169491525424	0.458459708593518	0.0965238461134063	condition=mcu-1 fmo-4 OE	right
24	36	9	0	0.457627118644068	0.708459708593518	0.127519791848046	condition=mcu-1 fmo-4 OE	right
26	27	9	0	0.305084745762712	1.04179304192685	0.169135969933408	condition=mcu-1 fmo-4 OE	right
28	18	10	0	0.135593220338983	1.59734859748241	0.24386712336061	condition=mcu-1 fmo-4 OE	right
31	8	5	0	0.0508474576271186	2.22234859748241	0.37093958248774	condition=mcu-1 fmo-4 OE	right
33	3	3	0	0	3.22234859748241	0.686243037989831	condition=mcu-1 fmo-4 OE	right
12	45	1	0	0.977777777777778	0.0222222222222222	0.0222222222222222	condition=mcu-1 WT	right
14	44	1	0	0.955555555555555	0.0449494949494949	0.0317860989445648	condition=mcu-1 WT	right
17	43	3	0	0.888888888888889	0.11471693680996	0.0513113509277573	condition=mcu-1 WT	right
19	40	2	0	0.844444444444444	0.16471693680996	0.0623125567926036	condition=mcu-1 WT	right
21	38	10	0	0.622222222222222	0.427874831546802	0.103961831891633	condition=mcu-1 WT	right
24	28	12	0	0.355555555555555	0.856446260118231	0.161598839535573	condition=mcu-1 WT	right
26	16	6	0	0.222222222222222	1.23144626011823	0.222602077571715	condition=mcu-1 WT	right
28	10	6	0	0.0888888888888889	1.83144626011823	0.330985928612145	condition=mcu-1 WT	right
31	4	4	0	0	2.83144626011823	0.599626287731987	condition=mcu-1 WT	right
