# Supplementary material for: fmo-4 promotes longevity and stress resistance via ER to mitochondria calcium regulation in C. elegans
Source: eLife. 2025 Feb 14;13:RP99971. doi: 10.7554/eLife.99971 (PMC11828484; doi:10.7554/eLife.99971)
Supplement: Source data 3. [file elife-99971-data3.zip › Supplemental Data 3 Lifespan Assays Cox Regression and PQ Assays/CRT1 MCU1 ITR1 Replicates/Cox regression EV mcu1 rep3/output/logrank_stats.csv]

condition1	condition2	chi_sq	p
EV WT	EV fmo-4 OE	27.9959991255196	1.21566531507966e-07
EV WT	EV fmo-4 KO	15.9394840018832	6.54001016131556e-05
EV WT	mcu-1 WT	1.9103749884614	0.166921610287503
EV WT	mcu-1 fmo-4 OE	5.77251644033242	0.0162787080717096
EV WT	mcu-1 fmo-4 KO	7.78668209778235	0.00526327638499846
EV fmo-4 OE	EV WT	27.9959991255196	1.21566531507966e-07
EV fmo-4 OE	EV fmo-4 KO	34.5544590878803	4.14490952671542e-09
EV fmo-4 OE	mcu-1 WT	13.5443927031659	0.000232986452177952
EV fmo-4 OE	mcu-1 fmo-4 OE	11.4764668590036	0.000704829949472852
EV fmo-4 OE	mcu-1 fmo-4 KO	13.1554725368615	0.000286680729104205
EV fmo-4 KO	EV WT	15.9394840018832	6.54001016131556e-05
EV fmo-4 KO	EV fmo-4 OE	34.5544590878803	4.14490952671542e-09
EV fmo-4 KO	mcu-1 WT	14.565943310798	0.000135338604461799
EV fmo-4 KO	mcu-1 fmo-4 OE	18.3958042887181	1.79452691372317e-05
EV fmo-4 KO	mcu-1 fmo-4 KO	22.1535922329256	2.51684591623391e-06
mcu-1 WT	EV WT	1.9103749884614	0.166921610287503
mcu-1 WT	EV fmo-4 OE	13.5443927031659	0.000232986452177952
mcu-1 WT	EV fmo-4 KO	14.565943310798	0.000135338604461799
mcu-1 WT	mcu-1 fmo-4 OE	0.640908359297328	0.423382058428485
mcu-1 WT	mcu-1 fmo-4 KO	1.07092025264929	0.300737675030846
mcu-1 fmo-4 OE	EV WT	5.77251644033242	0.0162787080717096
mcu-1 fmo-4 OE	EV fmo-4 OE	11.4764668590036	0.000704829949472852
mcu-1 fmo-4 OE	EV fmo-4 KO	18.3958042887181	1.79452691372317e-05
mcu-1 fmo-4 OE	mcu-1 WT	0.640908359297328	0.423382058428485
mcu-1 fmo-4 OE	mcu-1 fmo-4 KO	0.0293727039527141	0.863921310665665
mcu-1 fmo-4 KO	EV WT	7.78668209778235	0.00526327638499846
mcu-1 fmo-4 KO	EV fmo-4 OE	13.1554725368615	0.000286680729104205
mcu-1 fmo-4 KO	EV fmo-4 KO	22.1535922329256	2.51684591623391e-06
mcu-1 fmo-4 KO	mcu-1 WT	1.07092025264929	0.300737675030846
mcu-1 fmo-4 KO	mcu-1 fmo-4 OE	0.0293727039527141	0.863921310665665
