# Supplementary material for: fmo-4 promotes longevity and stress resistance via ER to mitochondria calcium regulation in C. elegans
Source: eLife. 2025 Feb 14;13:RP99971. doi: 10.7554/eLife.99971 (PMC11828484; doi:10.7554/eLife.99971)
Supplement: Source data 3. [file elife-99971-data3.zip › Supplemental Data 3 Lifespan Assays Cox Regression and PQ Assays/CRT1 MCU1 ITR1 Replicates/Cox regression EV mcu1 rep3/output/n_median_conf_intervals.csv]

	records	n.max	n.start	events	rmean	se(rmean)	median	0.95LCL	0.95UCL
condition=EV fmo-4 KO	89	89	89	89	21.1460674157303	0.384509604370933	21	21	21
condition=EV fmo-4 OE	30	30	30	30	27.3	1.26942681728583	28	26	33
condition=EV WT	115	115	115	115	23.0347826086957	0.345192296707581	24	24	24
condition=mcu-1 fmo-4 KO	104	104	104	104	23.6634615384615	0.547926864903623	24	24	26
condition=mcu-1 fmo-4 OE	59	59	59	59	23.7457627118644	0.668833927348409	24	21	26
condition=mcu-1 WT	45	45	45	45	23.5777777777778	0.643669180338333	24	21	26
