# Supplementary material for: fmo-4 promotes longevity and stress resistance via ER to mitochondria calcium regulation in C. elegans
Source: eLife. 2025 Feb 14;13:RP99971. doi: 10.7554/eLife.99971 (PMC11828484; doi:10.7554/eLife.99971)
Supplement: Source data 3. [file elife-99971-data3.zip › Supplemental Data 3 Lifespan Assays Cox Regression and PQ Assays/CRT1 MCU1 ITR1 Replicates/Cox regression Rep 1/output/cox_regression_crt_mcu_itr_rep1.csv]

term	estimate	std.error	statistic	p.value	exp_coef_haz_ratio
RNAicrt-1	-0.421440383	0.131219332	-3.211724792	0.001319407	0.656101102
RNAiitr-1	0.753787351	0.132274747	5.698648971	1.20760584452011e-08	2.125033042
RNAimcu-1	0.208742134	0.130721048	1.596851752	0.110298757	1.232127234
genotypefmo-4 KO	0.452852396	0.132496435	3.41784588	0.000631188	1.572792018
genotypefmo-4 OE	-0.638350277	0.134773075	-4.736482265	2.17459761020972e-06	0.528163028
RNAicrt-1:genotypefmo-4 KO	0.198933576	0.188209491	1.056979516	0.290520936	1.22010092
RNAiitr-1:genotypefmo-4 KO	-0.213793289	0.185837711	-1.15043006	0.249966785	0.80751529
RNAimcu-1:genotypefmo-4 KO	0.134528386	0.189915795	0.708358068	0.478722925	1.143997132
RNAicrt-1:genotypefmo-4 OE	0.535456048	0.186448318	2.871873841	0.004080458	1.708227098
RNAiitr-1:genotypefmo-4 OE	0.820111768	0.18720726	4.380769044	1.18261169937092e-05	2.27075362
RNAimcu-1:genotypefmo-4 OE	0.45693395	0.187366623	2.438715835	0.014739554	1.579224573
