# Supplementary material for: fmo-4 promotes longevity and stress resistance via ER to mitochondria calcium regulation in C. elegans
Source: eLife. 2025 Feb 14;13:RP99971. doi: 10.7554/eLife.99971 (PMC11828484; doi:10.7554/eLife.99971)
Supplement: Source data 3. [file elife-99971-data3.zip › Supplemental Data 3 Lifespan Assays Cox Regression and PQ Assays/CRT1 MCU1 ITR1 Replicates/Cox regression Rep 1/output/data_formatted_to_plot.csv]

condition	time	n	total_dead	survival	RNAi	genotype
EV WT	0	120	0	100	EV	WT
EV WT	10	120	0	100	EV	WT
EV WT	11	120	3	97.5	EV	WT
EV WT	14	120	9	92.5	EV	WT
EV WT	16	120	21	82.5	EV	WT
EV WT	18	120	35	70.83333333	EV	WT
EV WT	21	120	46	61.66666667	EV	WT
EV WT	23	120	59	50.83333333	EV	WT
EV WT	25	120	78	35	EV	WT
EV WT	28	120	99	17.5	EV	WT
EV WT	30	120	119	0.833333333	EV	WT
EV WT	32	120	120	0	EV	WT
EV fmo-4 OE	0	111	0	100	EV	fmo-4 OE
EV fmo-4 OE	10	111	0	100	EV	fmo-4 OE
EV fmo-4 OE	14	111	5	95.4954955	EV	fmo-4 OE
EV fmo-4 OE	16	111	10	90.99099099	EV	fmo-4 OE
EV fmo-4 OE	18	111	17	84.68468468	EV	fmo-4 OE
EV fmo-4 OE	21	111	26	76.57657658	EV	fmo-4 OE
EV fmo-4 OE	23	111	37	66.66666667	EV	fmo-4 OE
EV fmo-4 OE	25	111	52	53.15315315	EV	fmo-4 OE
EV fmo-4 OE	28	111	73	34.23423423	EV	fmo-4 OE
EV fmo-4 OE	30	111	92	17.11711712	EV	fmo-4 OE
EV fmo-4 OE	32	111	99	10.81081081	EV	fmo-4 OE
EV fmo-4 OE	35	111	106	4.504504505	EV	fmo-4 OE
EV fmo-4 OE	37	111	111	0	EV	fmo-4 OE
EV fmo-4 KO	0	111	0	100	EV	fmo-4 KO
EV fmo-4 KO	10	111	0	100	EV	fmo-4 KO
EV fmo-4 KO	11	111	5	95.4954955	EV	fmo-4 KO
EV fmo-4 KO	14	111	13	88.28828829	EV	fmo-4 KO
EV fmo-4 KO	16	111	25	77.47747748	EV	fmo-4 KO
EV fmo-4 KO	18	111	40	63.96396396	EV	fmo-4 KO
EV fmo-4 KO	21	111	57	48.64864865	EV	fmo-4 KO
EV fmo-4 KO	23	111	64	42.34234234	EV	fmo-4 KO
EV fmo-4 KO	25	111	91	18.01801802	EV	fmo-4 KO
EV fmo-4 KO	28	111	108	2.702702703	EV	fmo-4 KO
EV fmo-4 KO	30	111	111	0	EV	fmo-4 KO
crt-1 WT	0	116	0	100	crt-1	WT
crt-1 WT	10	116	0	100	crt-1	WT
crt-1 WT	14	116	3	97.4137931	crt-1	WT
crt-1 WT	16	116	8	93.10344828	crt-1	WT
crt-1 WT	18	116	15	87.06896552	crt-1	WT
crt-1 WT	21	116	24	79.31034483	crt-1	WT
crt-1 WT	23	116	39	66.37931034	crt-1	WT
crt-1 WT	25	116	62	46.55172414	crt-1	WT
crt-1 WT	28	116	86	25.86206897	crt-1	WT
crt-1 WT	30	116	105	9.482758621	crt-1	WT
crt-1 WT	32	116	110	5.172413793	crt-1	WT
crt-1 WT	35	116	114	1.724137931	crt-1	WT
crt-1 WT	37	116	116	0	crt-1	WT
crt-1 fmo-4 OE	0	120	0	100	crt-1	fmo-4 OE
crt-1 fmo-4 OE	10	120	0	100	crt-1	fmo-4 OE
crt-1 fmo-4 OE	14	120	4	96.66666667	crt-1	fmo-4 OE
crt-1 fmo-4 OE	16	120	8	93.33333333	crt-1	fmo-4 OE
crt-1 fmo-4 OE	18	120	17	85.83333333	crt-1	fmo-4 OE
crt-1 fmo-4 OE	21	120	27	77.5	crt-1	fmo-4 OE
crt-1 fmo-4 OE	23	120	40	66.66666667	crt-1	fmo-4 OE
crt-1 fmo-4 OE	25	120	62	48.33333333	crt-1	fmo-4 OE
crt-1 fmo-4 OE	28	120	85	29.16666667	crt-1	fmo-4 OE
crt-1 fmo-4 OE	30	120	104	13.33333333	crt-1	fmo-4 OE
crt-1 fmo-4 OE	32	120	111	7.5	crt-1	fmo-4 OE
crt-1 fmo-4 OE	35	120	116	3.333333333	crt-1	fmo-4 OE
crt-1 fmo-4 OE	37	120	120	0	crt-1	fmo-4 OE
crt-1 fmo-4 KO	0	107	0	100	crt-1	fmo-4 KO
crt-1 fmo-4 KO	10	107	0	100	crt-1	fmo-4 KO
crt-1 fmo-4 KO	11	107	1	99.06542056	crt-1	fmo-4 KO
crt-1 fmo-4 KO	14	107	6	94.39252336	crt-1	fmo-4 KO
crt-1 fmo-4 KO	16	107	13	87.85046729	crt-1	fmo-4 KO
crt-1 fmo-4 KO	18	107	25	76.63551402	crt-1	fmo-4 KO
crt-1 fmo-4 KO	21	107	37	65.42056075	crt-1	fmo-4 KO
crt-1 fmo-4 KO	23	107	59	44.85981308	crt-1	fmo-4 KO
crt-1 fmo-4 KO	25	107	86	19.62616822	crt-1	fmo-4 KO
crt-1 fmo-4 KO	28	107	102	4.672897196	crt-1	fmo-4 KO
crt-1 fmo-4 KO	30	107	104	2.803738318	crt-1	fmo-4 KO
crt-1 fmo-4 KO	32	107	106	0.934579439	crt-1	fmo-4 KO
crt-1 fmo-4 KO	35	107	107	0	crt-1	fmo-4 KO
mcu-1 WT	0	115	0	100	mcu-1	WT
mcu-1 WT	10	115	0	100	mcu-1	WT
mcu-1 WT	11	115	2	98.26086957	mcu-1	WT
mcu-1 WT	14	115	10	91.30434783	mcu-1	WT
mcu-1 WT	16	115	20	82.60869565	mcu-1	WT
mcu-1 WT	18	115	32	72.17391304	mcu-1	WT
mcu-1 WT	21	115	49	57.39130435	mcu-1	WT
mcu-1 WT	23	115	63	45.2173913	mcu-1	WT
mcu-1 WT	25	115	86	25.2173913	mcu-1	WT
mcu-1 WT	28	115	106	7.826086957	mcu-1	WT
mcu-1 WT	30	115	113	1.739130435	mcu-1	WT
mcu-1 WT	32	115	115	0	mcu-1	WT
mcu-1 fmo-4 OE	0	120	0	100	mcu-1	fmo-4 OE
mcu-1 fmo-4 OE	10	120	0	100	mcu-1	fmo-4 OE
mcu-1 fmo-4 OE	11	120	2	98.33333333	mcu-1	fmo-4 OE
mcu-1 fmo-4 OE	14	120	9	92.5	mcu-1	fmo-4 OE
mcu-1 fmo-4 OE	16	120	20	83.33333333	mcu-1	fmo-4 OE
mcu-1 fmo-4 OE	18	120	28	76.66666667	mcu-1	fmo-4 OE
mcu-1 fmo-4 OE	21	120	47	60.83333333	mcu-1	fmo-4 OE
mcu-1 fmo-4 OE	23	120	60	50	mcu-1	fmo-4 OE
mcu-1 fmo-4 OE	25	120	81	32.5	mcu-1	fmo-4 OE
mcu-1 fmo-4 OE	28	120	103	14.16666667	mcu-1	fmo-4 OE
mcu-1 fmo-4 OE	30	120	117	2.5	mcu-1	fmo-4 OE
mcu-1 fmo-4 OE	32	120	120	0	mcu-1	fmo-4 OE
mcu-1 fmo-4 KO	0	100	0	100	mcu-1	fmo-4 KO
mcu-1 fmo-4 KO	10	100	0	100	mcu-1	fmo-4 KO
mcu-1 fmo-4 KO	11	100	5	95	mcu-1	fmo-4 KO
mcu-1 fmo-4 KO	14	100	14	86	mcu-1	fmo-4 KO
mcu-1 fmo-4 KO	16	100	28	72	mcu-1	fmo-4 KO
mcu-1 fmo-4 KO	18	100	41	59	mcu-1	fmo-4 KO
mcu-1 fmo-4 KO	21	100	60	40	mcu-1	fmo-4 KO
mcu-1 fmo-4 KO	23	100	75	25	mcu-1	fmo-4 KO
mcu-1 fmo-4 KO	25	100	91	9	mcu-1	fmo-4 KO
mcu-1 fmo-4 KO	28	100	100	0	mcu-1	fmo-4 KO
itr-1 WT	0	118	0	100	itr-1	WT
itr-1 WT	10	118	0	100	itr-1	WT
itr-1 WT	14	118	4	96.61016949	itr-1	WT
itr-1 WT	16	118	13	88.98305085	itr-1	WT
itr-1 WT	18	118	30	74.57627119	itr-1	WT
itr-1 WT	21	118	65	44.91525424	itr-1	WT
itr-1 WT	23	118	91	22.88135593	itr-1	WT
itr-1 WT	25	118	112	5.084745763	itr-1	WT
itr-1 WT	28	118	118	0	itr-1	WT
itr-1 fmo-4 OE	0	120	0	100	itr-1	fmo-4 OE
itr-1 fmo-4 OE	10	120	0	100	itr-1	fmo-4 OE
itr-1 fmo-4 OE	14	120	6	95	itr-1	fmo-4 OE
itr-1 fmo-4 OE	16	120	12	90	itr-1	fmo-4 OE
itr-1 fmo-4 OE	18	120	31	74.16666667	itr-1	fmo-4 OE
itr-1 fmo-4 OE	21	120	77	35.83333333	itr-1	fmo-4 OE
itr-1 fmo-4 OE	23	120	104	13.33333333	itr-1	fmo-4 OE
itr-1 fmo-4 OE	25	120	118	1.666666667	itr-1	fmo-4 OE
itr-1 fmo-4 OE	28	120	120	0	itr-1	fmo-4 OE
itr-1 fmo-4 KO	0	117	0	100	itr-1	fmo-4 KO
itr-1 fmo-4 KO	10	117	0	100	itr-1	fmo-4 KO
itr-1 fmo-4 KO	14	117	7	94.01709402	itr-1	fmo-4 KO
itr-1 fmo-4 KO	16	117	20	82.90598291	itr-1	fmo-4 KO
itr-1 fmo-4 KO	18	117	36	69.23076923	itr-1	fmo-4 KO
itr-1 fmo-4 KO	21	117	79	32.47863248	itr-1	fmo-4 KO
itr-1 fmo-4 KO	23	117	100	14.52991453	itr-1	fmo-4 KO
itr-1 fmo-4 KO	25	117	116	0.854700855	itr-1	fmo-4 KO
itr-1 fmo-4 KO	28	117	117	0	itr-1	fmo-4 KO
