# Supplementary material for: fmo-4 promotes longevity and stress resistance via ER to mitochondria calcium regulation in C. elegans
Source: eLife. 2025 Feb 14;13:RP99971. doi: 10.7554/eLife.99971 (PMC11828484; doi:10.7554/eLife.99971)
Supplement: Source data 3. [file elife-99971-data3.zip › Supplemental Data 3 Lifespan Assays Cox Regression and PQ Assays/CRT1 MCU1 ITR1 Replicates/Cox regression Rep 1/output/full_output_hazard_ratios.csv]

time	n.risk	n.event	n.censor	surv	cumhaz	std.chaz	strata	type
11	107	1	0	0.990654205607477	0.00934579439252336	0.00934579439252337	condition=crt-1 fmo-4 KO	right
14	106	5	0	0.94392523364486	0.0565156057132781	0.023072539800257	condition=crt-1 fmo-4 KO	right
16	101	7	0	0.878504672897196	0.125822536406347	0.0349077258987074	condition=crt-1 fmo-4 KO	right
18	94	12	0	0.766355140186916	0.253482110874433	0.0507605152344517	condition=crt-1 fmo-4 KO	right
21	82	12	0	0.654205607476635	0.399823574289067	0.0660400022692943	condition=crt-1 fmo-4 KO	right
23	70	22	0	0.448598130841121	0.714109288574781	0.0940801669752756	condition=crt-1 fmo-4 KO	right
25	48	27	0	0.196261682242991	1.27660928857478	0.143421852651874	condition=crt-1 fmo-4 KO	right
28	21	16	0	0.0467289719626168	2.03851405047954	0.238434491960408	condition=crt-1 fmo-4 KO	right
30	5	2	0	0.0280373831775701	2.43851405047954	0.369933787259852	condition=crt-1 fmo-4 KO	right
32	3	2	0	0.00934579439252336	3.10518071714621	0.599227193290358	condition=crt-1 fmo-4 KO	right
35	1	1	0	0	4.10518071714621	1.16579296154104	condition=crt-1 fmo-4 KO	right
14	120	4	0	0.966666666666667	0.0333333333333333	0.0166666666666667	condition=crt-1 fmo-4 OE	right
16	116	4	0	0.933333333333333	0.067816091954023	0.0239800529253162	condition=crt-1 fmo-4 OE	right
18	112	9	0	0.858333333333333	0.148173234811166	0.0359515984080942	condition=crt-1 fmo-4 OE	right
21	103	10	0	0.775	0.245260613451943	0.0472769852806906	condition=crt-1 fmo-4 OE	right
23	93	13	0	0.666666666666667	0.385045559688502	0.0611406352212516	condition=crt-1 fmo-4 OE	right
25	80	22	0	0.483333333333333	0.660045559688502	0.0847093694655919	condition=crt-1 fmo-4 OE	right
28	58	23	0	0.291666666666667	1.05659728382643	0.118375571666165	condition=crt-1 fmo-4 OE	right
30	35	19	0	0.133333333333333	1.59945442668358	0.171822524859007	condition=crt-1 fmo-4 OE	right
32	16	7	0	0.075	2.03695442668358	0.238467461195284	condition=crt-1 fmo-4 OE	right
35	9	5	0	0.0333333333333333	2.59250998223913	0.344376429377291	condition=crt-1 fmo-4 OE	right
37	4	4	0	0	3.59250998223913	0.607120354716141	condition=crt-1 fmo-4 OE	right
14	116	3	0	0.974137931034483	0.0258620689655172	0.014931472479042	condition=crt-1 WT	right
16	113	5	0	0.931034482758621	0.0701098565761367	0.0247895585293342	condition=crt-1 WT	right
18	108	7	0	0.870689655172414	0.134924671390952	0.0348519638799672	condition=crt-1 WT	right
21	101	9	0	0.793103448275862	0.224033582282041	0.0457922027288136	condition=crt-1 WT	right
23	92	15	0	0.663793103448276	0.38707706054291	0.0622023918429477	condition=crt-1 WT	right
25	77	23	0	0.46551724137931	0.685778359244209	0.0880248555605462	condition=crt-1 WT	right
28	54	24	0	0.258620689655172	1.13022280368865	0.126407388515672	condition=crt-1 WT	right
30	30	19	0	0.0948275862068966	1.76355613702199	0.192587483971475	condition=crt-1 WT	right
32	11	5	0	0.0517241379310345	2.21810159156744	0.280021879559527	condition=crt-1 WT	right
35	6	4	0	0.0172413793103448	2.88476825823411	0.435342812210287	condition=crt-1 WT	right
37	2	2	0	0	3.88476825823411	0.830375435657366	condition=crt-1 WT	right
11	111	5	0	0.954954954954955	0.045045045045045	0.0201447565540522	condition=EV fmo-4 KO	right
14	106	8	0	0.882882882882883	0.120516743158253	0.0334336412709328	condition=EV fmo-4 KO	right
16	98	12	0	0.774774774774775	0.242965722750089	0.0486547813911808	condition=EV fmo-4 KO	right
18	86	15	0	0.63963963963964	0.417384327401252	0.0662978963627115	condition=EV fmo-4 KO	right
21	71	17	0	0.486486486486487	0.656820947119562	0.0881348842327302	condition=EV fmo-4 KO	right
23	54	7	0	0.423423423423423	0.786450576749192	0.100838021180315	condition=EV fmo-4 KO	right
25	47	27	0	0.18018018018018	1.36091866185557	0.149636331586253	condition=EV fmo-4 KO	right
28	20	17	0	0.027027027027027	2.21091866185557	0.254737181680632	condition=EV fmo-4 KO	right
30	3	3	0	0	3.21091866185557	0.631050208037304	condition=EV fmo-4 KO	right
14	111	5	0	0.954954954954955	0.045045045045045	0.0201447565540522	condition=EV fmo-4 OE	right
16	106	5	0	0.90990990990991	0.0922148563657998	0.0291686378946489	condition=EV fmo-4 OE	right
18	101	7	0	0.846846846846847	0.161521787058869	0.03920480418538	condition=EV fmo-4 OE	right
21	94	9	0	0.765765765765766	0.257266467909933	0.0505527161070479	condition=EV fmo-4 OE	right
23	85	11	0	0.666666666666667	0.386678232615815	0.06385975614799	condition=EV fmo-4 OE	right
25	74	15	0	0.531531531531532	0.589380935318518	0.082566907217598	condition=EV fmo-4 OE	right
28	59	21	0	0.342342342342342	0.945313138708348	0.113358031817232	condition=EV fmo-4 OE	right
30	38	19	0	0.171171171171171	1.44531313870835	0.161269768135006	condition=EV fmo-4 OE	right
32	19	7	0	0.108108108108108	1.81373419133993	0.21306928411146	condition=EV fmo-4 OE	right
35	12	7	0	0.045045045045045	2.39706752467326	0.306609900268862	condition=EV fmo-4 OE	right
37	5	5	0	0	3.39706752467326	0.542226549463304	condition=EV fmo-4 OE	right
11	120	3	0	0.975	0.025	0.0144337567297406	condition=EV WT	right
14	117	6	0	0.925	0.0762820512820513	0.0254291459539867	condition=EV WT	right
16	111	12	0	0.825	0.184390159390159	0.0402565321884787	condition=EV WT	right
18	99	14	0	0.708333333333333	0.325804300804301	0.0552178780350344	condition=EV WT	right
21	85	11	0	0.616666666666667	0.455216065510183	0.0676129085617007	condition=EV WT	right
23	74	13	0	0.508333333333333	0.630891741185859	0.0833396725540229	condition=EV WT	right
25	61	19	0	0.35	0.942367151021924	0.109780031340036	condition=EV WT	right
28	42	21	0	0.175	1.44236715102192	0.154778607002975	condition=EV WT	right
30	21	20	0	0.00833333333333333	2.39474810340288	0.263263919116699	condition=EV WT	right
32	1	1	0	0	3.39474810340288	1.03407344570329	condition=EV WT	right
14	117	7	0	0.94017094017094	0.0598290598290598	0.0226132590689281	condition=itr-1 fmo-4 KO	right
16	110	13	0	0.829059829059829	0.178010878010878	0.0398213466749646	condition=itr-1 fmo-4 KO	right
18	97	16	0	0.692307692307692	0.342959331619125	0.0573257287153179	condition=itr-1 fmo-4 KO	right
21	81	43	0	0.324786324786325	0.87382352914999	0.0991973696959992	condition=itr-1 fmo-4 KO	right
23	38	21	0	0.145299145299145	1.42645510809736	0.156150742690175	condition=itr-1 fmo-4 KO	right
25	17	16	0	0.00854700854700855	2.36763157868559	0.282394008863505	condition=itr-1 fmo-4 KO	right
28	1	1	0	0	3.36763157868559	1.03910845258905	condition=itr-1 fmo-4 KO	right
14	120	6	0	0.95	0.05	0.0204124145231932	condition=itr-1 fmo-4 OE	right
16	114	6	0	0.9	0.102631578947368	0.0296369226430283	condition=itr-1 fmo-4 OE	right
18	108	19	0	0.741666666666667	0.278557504873294	0.0500728563427555	condition=itr-1 fmo-4 OE	right
21	89	46	0	0.358333333333333	0.795411437457564	0.0911846396025606	condition=itr-1 fmo-4 OE	right
23	43	27	0	0.133333333333333	1.42331841420175	0.151384035917626	condition=itr-1 fmo-4 OE	right
25	16	14	0	0.0166666666666667	2.29831841420175	0.278576069199616	condition=itr-1 fmo-4 OE	right
28	2	2	0	0	3.29831841420175	0.76000304363253	condition=itr-1 fmo-4 OE	right
14	118	4	0	0.966101694915254	0.0338983050847458	0.0169491525423729	condition=itr-1 WT	right
16	114	9	0	0.889830508474576	0.112845673505798	0.0313016700437516	condition=itr-1 WT	right
18	105	17	0	0.745762711864407	0.27475043541056	0.0502169758239839	condition=itr-1 WT	right
21	88	35	0	0.449152542372881	0.672477708137833	0.0839128879259922	condition=itr-1 WT	right
23	53	26	0	0.228813559322034	1.16304374587368	0.127661018859432	condition=itr-1 WT	right
25	27	21	0	0.0508474576271186	1.94082152365146	0.212376835126546	condition=itr-1 WT	right
28	6	6	0	0	2.94082152365146	0.460185383041481	condition=itr-1 WT	right
11	100	5	0	0.95	0.05	0.0223606797749979	condition=mcu-1 fmo-4 KO	right
14	95	9	0	0.86	0.144736842105263	0.0386940553172901	condition=mcu-1 fmo-4 KO	right
16	86	14	0	0.72	0.307527539779682	0.0582249517486699	condition=mcu-1 fmo-4 KO	right
18	72	13	0	0.59	0.488083095335237	0.0767975328738993	condition=mcu-1 fmo-4 KO	right
21	59	19	0	0.4	0.810116993640322	0.106564828727425	condition=mcu-1 fmo-4 KO	right
23	40	15	0	0.25	1.18511699364032	0.143982855652003	condition=mcu-1 fmo-4 KO	right
25	25	16	0	0.09	1.82511699364032	0.215246516166245	condition=mcu-1 fmo-4 KO	right
28	9	9	0	0	2.82511699364032	0.396789835848673	condition=mcu-1 fmo-4 KO	right
11	120	2	0	0.983333333333333	0.0166666666666667	0.0117851130197758	condition=mcu-1 fmo-4 OE	right
14	118	7	0	0.925	0.0759887005649718	0.0253301794253808	condition=mcu-1 fmo-4 OE	right
16	111	11	0	0.833333333333333	0.175087799664071	0.0391714521851111	condition=mcu-1 fmo-4 OE	right
18	100	8	0	0.766666666666667	0.255087799664071	0.0483156565337825	condition=mcu-1 fmo-4 OE	right
21	92	19	0	0.608333333333333	0.461609538794506	0.067669817338144	condition=mcu-1 fmo-4 OE	right
23	73	13	0	0.5	0.639691730575328	0.0837775999761698	condition=mcu-1 fmo-4 OE	right
25	60	21	0	0.325	0.989691730575328	0.11336674817203	condition=mcu-1 fmo-4 OE	right
28	39	22	0	0.141666666666667	1.55379429467789	0.165276095977073	condition=mcu-1 fmo-4 OE	right
30	17	14	0	0.025	2.3773237064426	0.275243700156456	condition=mcu-1 fmo-4 OE	right
32	3	3	0	0	3.3773237064426	0.639603336302392	condition=mcu-1 fmo-4 OE	right
11	115	2	0	0.982608695652174	0.0173913043478261	0.0122975092380269	condition=mcu-1 WT	right
14	113	8	0	0.91304347826087	0.0881877645248172	0.0278880992568227	condition=mcu-1 WT	right
16	105	10	0	0.826086956521739	0.183425859762912	0.0410460175731635	condition=mcu-1 WT	right
18	95	12	0	0.721739130434783	0.309741649236597	0.054903692478859	condition=mcu-1 WT	right
21	83	17	0	0.573913043478261	0.51456092634503	0.0740413234731097	condition=mcu-1 WT	right
23	66	14	0	0.452173913043478	0.726682138466243	0.0932527497774836	condition=mcu-1 WT	right
25	52	23	0	0.252173913043478	1.16898983077393	0.131156366604238	condition=mcu-1 WT	right
28	29	20	0	0.0782608695652174	1.85864500318773	0.202443091615101	condition=mcu-1 WT	right
30	9	7	0	0.0173913043478261	2.63642278096551	0.356935510182302	condition=mcu-1 WT	right
32	2	2	0	0	3.63642278096551	0.792087721423013	condition=mcu-1 WT	right
