# Supplementary material for: fmo-4 promotes longevity and stress resistance via ER to mitochondria calcium regulation in C. elegans
Source: eLife. 2025 Feb 14;13:RP99971. doi: 10.7554/eLife.99971 (PMC11828484; doi:10.7554/eLife.99971)
Supplement: Source data 3. [file elife-99971-data3.zip › Supplemental Data 3 Lifespan Assays Cox Regression and PQ Assays/CRT1 MCU1 ITR1 Replicates/Cox regression Rep 1/output/logrank_stats.csv]

condition1	condition2	chi_sq	p
EV WT	EV fmo-4 OE	18.0388237170315	2.16445544178878e-05
EV WT	EV fmo-4 KO	10.3568956865608	0.00128991934744616
EV WT	crt-1 WT	9.66852694098176	0.00187451550796414
EV WT	crt-1 fmo-4 OE	13.3133543099931	0.00026352251402928
EV WT	crt-1 fmo-4 KO	2.66114557432148	0.102826653018631
EV WT	mcu-1 WT	2.38600180712835	0.122426387038778
EV WT	mcu-1 fmo-4 OE	0.034875665935835	0.851856434181593
EV WT	mcu-1 fmo-4 KO	25.8195157891475	3.7487879178677e-07
EV WT	itr-1 WT	24.5310141389362	7.31233054884761e-07
EV WT	itr-1 fmo-4 OE	34.504024319378	4.25370960677185e-09
EV WT	itr-1 fmo-4 KO	37.6325181366575	8.54087023327565e-10
EV fmo-4 OE	EV WT	18.0388237170315	2.16445544178878e-05
EV fmo-4 OE	EV fmo-4 KO	43.741676273776	3.74706932149138e-11
EV fmo-4 OE	crt-1 WT	2.10610939382618	0.146711905123284
EV fmo-4 OE	crt-1 fmo-4 OE	0.616157341577346	0.432478836543855
EV fmo-4 OE	crt-1 fmo-4 KO	29.4887833878869	5.62412489912845e-08
EV fmo-4 OE	mcu-1 WT	29.7032133441067	5.03512883609503e-08
EV fmo-4 OE	mcu-1 fmo-4 OE	19.9783037640848	7.83258757053318e-06
EV fmo-4 OE	mcu-1 fmo-4 KO	64.918406878603	7.7715611723761e-16
EV fmo-4 OE	itr-1 WT	67.8942675756152	2.22044604925031e-16
EV fmo-4 OE	itr-1 fmo-4 OE	82.4303538744885	0
EV fmo-4 OE	itr-1 fmo-4 KO	85.1492258094325	0
EV fmo-4 KO	EV WT	10.3568956865608	0.00128991934744616
EV fmo-4 KO	EV fmo-4 OE	43.741676273776	3.74706932149138e-11
EV fmo-4 KO	crt-1 WT	35.8175829609746	2.1668350447257e-09
EV fmo-4 KO	crt-1 fmo-4 OE	39.5778394541884	3.15240278325746e-10
EV fmo-4 KO	crt-1 fmo-4 KO	2.07973858241459	0.149265737969719
EV fmo-4 KO	mcu-1 WT	2.73456751145537	0.098198082417187
EV fmo-4 KO	mcu-1 fmo-4 OE	8.98219453242751	0.00272623031019459
EV fmo-4 KO	mcu-1 fmo-4 KO	5.63961513236081	0.0175590611852395
EV fmo-4 KO	itr-1 WT	4.38525441655752	0.0362510814506207
EV fmo-4 KO	itr-1 fmo-4 OE	10.8786869962959	0.000972771839633513
EV fmo-4 KO	itr-1 fmo-4 KO	13.2894556167583	0.000266902968492522
crt-1 WT	EV WT	9.66852694098176	0.00187451550796414
crt-1 WT	EV fmo-4 OE	2.10610939382618	0.146711905123284
crt-1 WT	EV fmo-4 KO	35.8175829609746	2.1668350447257e-09
crt-1 WT	crt-1 fmo-4 OE	0.441958551221784	0.506178657820299
crt-1 WT	crt-1 fmo-4 KO	21.8238052648475	2.98868967707477e-06
crt-1 WT	mcu-1 WT	21.044985995557	4.4862528986167e-06
crt-1 WT	mcu-1 fmo-4 OE	11.4555923543009	0.000712791641648169
crt-1 WT	mcu-1 fmo-4 KO	61.1709908878656	5.21804821573824e-15
crt-1 WT	itr-1 WT	65.3775625731879	6.66133814775094e-16
crt-1 WT	itr-1 fmo-4 OE	83.9061298725489	0
crt-1 WT	itr-1 fmo-4 KO	86.8799367703189	0
crt-1 fmo-4 OE	EV WT	13.3133543099931	0.00026352251402928
crt-1 fmo-4 OE	EV fmo-4 OE	0.616157341577346	0.432478836543855
crt-1 fmo-4 OE	EV fmo-4 KO	39.5778394541884	3.15240278325746e-10
crt-1 fmo-4 OE	crt-1 WT	0.441958551221784	0.506178657820299
crt-1 fmo-4 OE	crt-1 fmo-4 KO	25.2018554732493	5.16324988875105e-07
crt-1 fmo-4 OE	mcu-1 WT	24.8958541400213	6.05124196972895e-07
crt-1 fmo-4 OE	mcu-1 fmo-4 OE	15.0942128014282	0.000102276355306352
crt-1 fmo-4 OE	mcu-1 fmo-4 KO	63.6756986718932	1.4432899320127e-15
crt-1 fmo-4 OE	itr-1 WT	67.1378523360856	2.22044604925031e-16
crt-1 fmo-4 OE	itr-1 fmo-4 OE	84.4111636477705	0
crt-1 fmo-4 OE	itr-1 fmo-4 KO	87.3901548099105	0
crt-1 fmo-4 KO	EV WT	2.66114557432148	0.102826653018631
crt-1 fmo-4 KO	EV fmo-4 OE	29.4887833878869	5.62412489912845e-08
crt-1 fmo-4 KO	EV fmo-4 KO	2.07973858241459	0.149265737969719
crt-1 fmo-4 KO	crt-1 WT	21.8238052648475	2.98868967707477e-06
crt-1 fmo-4 KO	crt-1 fmo-4 OE	25.2018554732493	5.16324988875105e-07
crt-1 fmo-4 KO	mcu-1 WT	0.00278617416102684	0.957903832474377
crt-1 fmo-4 KO	mcu-1 fmo-4 OE	1.826830765711	0.176502338732431
crt-1 fmo-4 KO	mcu-1 fmo-4 KO	14.5708168994638	0.000134989005701303
crt-1 fmo-4 KO	itr-1 WT	14.4167452792647	0.000146493857440033
crt-1 fmo-4 KO	itr-1 fmo-4 OE	27.3608037497085	1.68818613865973e-07
crt-1 fmo-4 KO	itr-1 fmo-4 KO	30.3371302151991	3.63108166867576e-08
mcu-1 WT	EV WT	2.38600180712835	0.122426387038778
mcu-1 WT	EV fmo-4 OE	29.7032133441067	5.03512883609503e-08
mcu-1 WT	EV fmo-4 KO	2.73456751145537	0.098198082417187
mcu-1 WT	crt-1 WT	21.044985995557	4.4862528986167e-06
mcu-1 WT	crt-1 fmo-4 OE	24.8958541400213	6.05124196972895e-07
mcu-1 WT	crt-1 fmo-4 KO	0.00278617416102684	0.957903832474377
mcu-1 WT	mcu-1 fmo-4 OE	1.78838530878449	0.181123020800293
mcu-1 WT	mcu-1 fmo-4 KO	14.5420525989817	0.000137065597048847
mcu-1 WT	itr-1 WT	13.4016247212015	0.000251406439987445
mcu-1 WT	itr-1 fmo-4 OE	23.302693506316	1.38406044181139e-06
mcu-1 WT	itr-1 fmo-4 KO	26.2863232875019	2.9436590198717e-07
mcu-1 fmo-4 OE	EV WT	0.034875665935835	0.851856434181593
mcu-1 fmo-4 OE	EV fmo-4 OE	19.9783037640848	7.83258757053318e-06
mcu-1 fmo-4 OE	EV fmo-4 KO	8.98219453242751	0.00272623031019459
mcu-1 fmo-4 OE	crt-1 WT	11.4555923543009	0.000712791641648169
mcu-1 fmo-4 OE	crt-1 fmo-4 OE	15.0942128014282	0.000102276355306352
mcu-1 fmo-4 OE	crt-1 fmo-4 KO	1.826830765711	0.176502338732431
mcu-1 fmo-4 OE	mcu-1 WT	1.78838530878449	0.181123020800293
mcu-1 fmo-4 OE	mcu-1 fmo-4 KO	24.6222391772425	6.97422117501567e-07
mcu-1 fmo-4 OE	itr-1 WT	23.8310632973333	1.05171440734075e-06
mcu-1 fmo-4 OE	itr-1 fmo-4 OE	35.2755579174532	2.86201462529334e-09
mcu-1 fmo-4 OE	itr-1 fmo-4 KO	38.5325600779394	5.38477928913039e-10
mcu-1 fmo-4 KO	EV WT	25.8195157891475	3.7487879178677e-07
mcu-1 fmo-4 KO	EV fmo-4 OE	64.918406878603	7.7715611723761e-16
mcu-1 fmo-4 KO	EV fmo-4 KO	5.63961513236081	0.0175590611852395
mcu-1 fmo-4 KO	crt-1 WT	61.1709908878656	5.21804821573824e-15
mcu-1 fmo-4 KO	crt-1 fmo-4 OE	63.6756986718932	1.4432899320127e-15
mcu-1 fmo-4 KO	crt-1 fmo-4 KO	14.5708168994638	0.000134989005701303
mcu-1 fmo-4 KO	mcu-1 WT	14.5420525989817	0.000137065597048847
mcu-1 fmo-4 KO	mcu-1 fmo-4 OE	24.6222391772425	6.97422117501567e-07
mcu-1 fmo-4 KO	itr-1 WT	0.43251104999411	0.510759379645653
mcu-1 fmo-4 KO	itr-1 fmo-4 OE	0.446110883969748	0.504187643182551
mcu-1 fmo-4 KO	itr-1 fmo-4 KO	1.25211088931319	0.263149691529377
itr-1 WT	EV WT	24.5310141389362	7.31233054884761e-07
itr-1 WT	EV fmo-4 OE	67.8942675756152	2.22044604925031e-16
itr-1 WT	EV fmo-4 KO	4.38525441655752	0.0362510814506207
itr-1 WT	crt-1 WT	65.3775625731879	6.66133814775094e-16
itr-1 WT	crt-1 fmo-4 OE	67.1378523360856	2.22044604925031e-16
itr-1 WT	crt-1 fmo-4 KO	14.4167452792647	0.000146493857440033
itr-1 WT	mcu-1 WT	13.4016247212015	0.000251406439987445
itr-1 WT	mcu-1 fmo-4 OE	23.8310632973333	1.05171440734075e-06
itr-1 WT	mcu-1 fmo-4 KO	0.43251104999411	0.510759379645653
itr-1 WT	itr-1 fmo-4 OE	2.95073252951694	0.0858386415985186
itr-1 WT	itr-1 fmo-4 KO	4.91990455002005	0.02654898384963
itr-1 fmo-4 OE	EV WT	34.504024319378	4.25370960677185e-09
itr-1 fmo-4 OE	EV fmo-4 OE	82.4303538744885	0
itr-1 fmo-4 OE	EV fmo-4 KO	10.8786869962959	0.000972771839633513
itr-1 fmo-4 OE	crt-1 WT	83.9061298725489	0
itr-1 fmo-4 OE	crt-1 fmo-4 OE	84.4111636477705	0
itr-1 fmo-4 OE	crt-1 fmo-4 KO	27.3608037497085	1.68818613865973e-07
itr-1 fmo-4 OE	mcu-1 WT	23.302693506316	1.38406044181139e-06
itr-1 fmo-4 OE	mcu-1 fmo-4 OE	35.2755579174532	2.86201462529334e-09
itr-1 fmo-4 OE	mcu-1 fmo-4 KO	0.446110883969748	0.504187643182551
itr-1 fmo-4 OE	itr-1 WT	2.95073252951694	0.0858386415985186
itr-1 fmo-4 OE	itr-1 fmo-4 KO	0.353914455664548	0.551905572178603
itr-1 fmo-4 KO	EV WT	37.6325181366575	8.54087023327565e-10
itr-1 fmo-4 KO	EV fmo-4 OE	85.1492258094325	0
itr-1 fmo-4 KO	EV fmo-4 KO	13.2894556167583	0.000266902968492522
itr-1 fmo-4 KO	crt-1 WT	86.8799367703189	0
itr-1 fmo-4 KO	crt-1 fmo-4 OE	87.3901548099105	0
itr-1 fmo-4 KO	crt-1 fmo-4 KO	30.3371302151991	3.63108166867576e-08
itr-1 fmo-4 KO	mcu-1 WT	26.2863232875019	2.9436590198717e-07
itr-1 fmo-4 KO	mcu-1 fmo-4 OE	38.5325600779394	5.38477928913039e-10
itr-1 fmo-4 KO	mcu-1 fmo-4 KO	1.25211088931319	0.263149691529377
itr-1 fmo-4 KO	itr-1 WT	4.91990455002005	0.02654898384963
itr-1 fmo-4 KO	itr-1 fmo-4 OE	0.353914455664548	0.551905572178603
