# Supplementary material for: fmo-4 promotes longevity and stress resistance via ER to mitochondria calcium regulation in C. elegans
Source: eLife. 2025 Feb 14;13:RP99971. doi: 10.7554/eLife.99971 (PMC11828484; doi:10.7554/eLife.99971)
Supplement: Source data 3. [file elife-99971-data3.zip › Supplemental Data 3 Lifespan Assays Cox Regression and PQ Assays/CRT1 MCU1 ITR1 Replicates/Cox regression Rep 1/output/n_median_conf_intervals.csv]

	records	n.max	n.start	events	rmean	se(rmean)	median	0.95LCL	0.95UCL
condition=crt-1 fmo-4 KO	107	107	107	107	22.8878504672897	0.43341258337769	23	23	25
condition=crt-1 fmo-4 OE	120	120	120	120	25.85	0.491263959371922	25	25	28
condition=crt-1 WT	116	116	116	116	25.6293103448276	0.463682555151808	25	25	28
condition=EV fmo-4 KO	111	111	111	111	21.5135135135135	0.479574667637821	21	21	25
condition=EV fmo-4 OE	111	111	111	111	26.1711711711712	0.55650215378492	28	25	28
condition=EV WT	120	120	120	120	23.2166666666667	0.496960669879828	25	23	25
condition=itr-1 fmo-4 KO	117	117	117	117	20.5811965811966	0.293658924216977	21	21	21
condition=itr-1 fmo-4 OE	120	120	120	120	20.9583333333333	0.269360310461382	21	21	21
condition=itr-1 WT	118	118	118	118	21.4576271186441	0.303584841169778	21	21	23
condition=mcu-1 fmo-4 KO	100	100	100	100	20.35	0.460733111464761	21	21	23
condition=mcu-1 fmo-4 OE	120	120	120	120	23.2916666666667	0.473080306979536	24	23	25
condition=mcu-1 WT	115	115	115	115	22.5913043478261	0.465992146777238	23	21	25
