# Supplementary material for: fmo-4 promotes longevity and stress resistance via ER to mitochondria calcium regulation in C. elegans
Source: eLife. 2025 Feb 14;13:RP99971. doi: 10.7554/eLife.99971 (PMC11828484; doi:10.7554/eLife.99971)
Supplement: Source data 3. [file elife-99971-data3.zip › Supplemental Data 3 Lifespan Assays Cox Regression and PQ Assays/CRT1 MCU1 ITR1 Replicates/Cox regression Rep 2/output/cox_regression_crt_mcu_itr_rep2.csv]

term	estimate	std.error	statistic	p.value	exp_coef_haz_ratio
RNAicrt-1	-0.690902871	0.133487377	-5.175791781	2.2694644881546e-07	0.501123415
RNAiitr-1	0.333612893	0.133100573	2.506472258	0.012194263	1.396002637
RNAimcu-1	0.133727645	0.128104601	1.043894168	0.296534357	1.143081454
genotypefmo-4 KO	0.379252558	0.127028891	2.985561427	0.002830583	1.461192025
genotypefmo-4 OE	-0.816496777	0.139054969	-5.871755496	4.3120439494408e-09	0.441977291
RNAicrt-1:genotypefmo-4 KO	-0.075932419	0.185385558	-0.409591879	0.682105355	0.926878844
RNAiitr-1:genotypefmo-4 KO	0.411231034	0.18427678	2.231594422	0.025641781	1.508673872
RNAimcu-1:genotypefmo-4 KO	0.608713166	0.187866975	3.240128644	0.001194758	1.838064591
RNAicrt-1:genotypefmo-4 OE	0.518125419	0.194131334	2.668942764	0.007609042	1.678877506
RNAiitr-1:genotypefmo-4 OE	1.174301058	0.196765497	5.968023239	2.40145172507088e-09	3.235880461
RNAimcu-1:genotypefmo-4 OE	1.037214348	0.203831593	5.088584802	3.60745459955822e-07	2.821346766
