# Supplementary material for: fmo-4 promotes longevity and stress resistance via ER to mitochondria calcium regulation in C. elegans
Source: eLife. 2025 Feb 14;13:RP99971. doi: 10.7554/eLife.99971 (PMC11828484; doi:10.7554/eLife.99971)
Supplement: Source data 3. [file elife-99971-data3.zip › Supplemental Data 3 Lifespan Assays Cox Regression and PQ Assays/CRT1 MCU1 ITR1 Replicates/Cox regression Rep 2/output/data_formatted_to_plot.csv]

condition	time	n	total_dead	survival	RNAi	genotype
EV WT	0	120	0	100	EV	WT
EV WT	10	120	0	100	EV	WT
EV WT	14	120	2	98.3333333333333	EV	WT
EV WT	16	120	7	94.1666666666667	EV	WT
EV WT	18	120	18	85	EV	WT
EV WT	21	120	31	74.1666666666667	EV	WT
EV WT	23	120	69	42.5	EV	WT
EV WT	25	120	88	26.6666666666667	EV	WT
EV WT	28	120	110	8.33333333333333	EV	WT
EV WT	30	120	118	1.66666666666667	EV	WT
EV WT	32	120	120	0	EV	WT
EV fmo-4 OE	0	98	0	100	EV	fmo-4 OE
EV fmo-4 OE	10	98	0	100	EV	fmo-4 OE
EV fmo-4 OE	16	98	2	97.9591836734694	EV	fmo-4 OE
EV fmo-4 OE	18	98	6	93.8775510204082	EV	fmo-4 OE
EV fmo-4 OE	21	98	12	87.7551020408163	EV	fmo-4 OE
EV fmo-4 OE	23	98	25	74.4897959183673	EV	fmo-4 OE
EV fmo-4 OE	25	98	44	55.1020408163265	EV	fmo-4 OE
EV fmo-4 OE	28	98	62	36.734693877551	EV	fmo-4 OE
EV fmo-4 OE	30	98	81	17.3469387755102	EV	fmo-4 OE
EV fmo-4 OE	32	98	90	8.16326530612245	EV	fmo-4 OE
EV fmo-4 OE	35	98	93	5.10204081632653	EV	fmo-4 OE
EV fmo-4 OE	37	98	98	0	EV	fmo-4 OE
EV fmo-4 KO	0	131	0	100	EV	fmo-4 KO
EV fmo-4 KO	10	131	0	100	EV	fmo-4 KO
EV fmo-4 KO	14	131	4	96.9465648854962	EV	fmo-4 KO
EV fmo-4 KO	16	131	10	92.3664122137405	EV	fmo-4 KO
EV fmo-4 KO	18	131	22	83.206106870229	EV	fmo-4 KO
EV fmo-4 KO	21	131	44	66.412213740458	EV	fmo-4 KO
EV fmo-4 KO	23	131	88	32.824427480916	EV	fmo-4 KO
EV fmo-4 KO	25	131	121	7.63358778625954	EV	fmo-4 KO
EV fmo-4 KO	28	131	128	2.29007633587786	EV	fmo-4 KO
EV fmo-4 KO	30	131	131	0	EV	fmo-4 KO
crt-1 WT	0	111	0	100	crt-1	WT
crt-1 WT	10	111	0	100	crt-1	WT
crt-1 WT	18	111	5	95.4954954954955	crt-1	WT
crt-1 WT	21	111	13	88.2882882882883	crt-1	WT
crt-1 WT	23	111	28	74.7747747747748	crt-1	WT
crt-1 WT	25	111	55	50.4504504504504	crt-1	WT
crt-1 WT	28	111	79	28.8288288288288	crt-1	WT
crt-1 WT	30	111	96	13.5135135135135	crt-1	WT
crt-1 WT	32	111	102	8.10810810810811	crt-1	WT
crt-1 WT	35	111	109	1.8018018018018	crt-1	WT
crt-1 WT	37	111	111	0	crt-1	WT
crt-1 fmo-4 OE	0	103	0	100	crt-1	fmo-4 OE
crt-1 fmo-4 OE	10	103	0	100	crt-1	fmo-4 OE
crt-1 fmo-4 OE	18	103	5	95.1456310679612	crt-1	fmo-4 OE
crt-1 fmo-4 OE	21	103	13	87.378640776699	crt-1	fmo-4 OE
crt-1 fmo-4 OE	23	103	27	73.7864077669903	crt-1	fmo-4 OE
crt-1 fmo-4 OE	25	103	45	56.3106796116505	crt-1	fmo-4 OE
crt-1 fmo-4 OE	28	103	65	36.8932038834951	crt-1	fmo-4 OE
crt-1 fmo-4 OE	30	103	77	25.2427184466019	crt-1	fmo-4 OE
crt-1 fmo-4 OE	32	103	85	17.4757281553398	crt-1	fmo-4 OE
crt-1 fmo-4 OE	35	103	96	6.79611650485437	crt-1	fmo-4 OE
crt-1 fmo-4 OE	37	103	101	1.94174757281553	crt-1	fmo-4 OE
crt-1 fmo-4 OE	39	103	103	0	crt-1	fmo-4 OE
crt-1 fmo-4 KO	0	108	0	100	crt-1	fmo-4 KO
crt-1 fmo-4 KO	10	108	0	100	crt-1	fmo-4 KO
crt-1 fmo-4 KO	16	108	1	99.0740740740741	crt-1	fmo-4 KO
crt-1 fmo-4 KO	18	108	9	91.6666666666667	crt-1	fmo-4 KO
crt-1 fmo-4 KO	21	108	17	84.2592592592593	crt-1	fmo-4 KO
crt-1 fmo-4 KO	23	108	44	59.2592592592593	crt-1	fmo-4 KO
crt-1 fmo-4 KO	25	108	72	33.3333333333333	crt-1	fmo-4 KO
crt-1 fmo-4 KO	28	108	88	18.5185185185185	crt-1	fmo-4 KO
crt-1 fmo-4 KO	30	108	97	10.1851851851852	crt-1	fmo-4 KO
crt-1 fmo-4 KO	32	108	104	3.7037037037037	crt-1	fmo-4 KO
crt-1 fmo-4 KO	35	108	108	0	crt-1	fmo-4 KO
mcu-1 WT	0	124	0	100	mcu-1	WT
mcu-1 WT	10	124	0	100	mcu-1	WT
mcu-1 WT	14	124	3	97.5806451612903	mcu-1	WT
mcu-1 WT	16	124	9	92.741935483871	mcu-1	WT
mcu-1 WT	18	124	19	84.6774193548387	mcu-1	WT
mcu-1 WT	21	124	45	63.7096774193548	mcu-1	WT
mcu-1 WT	23	124	75	39.5161290322581	mcu-1	WT
mcu-1 WT	25	124	95	23.3870967741935	mcu-1	WT
mcu-1 WT	28	124	118	4.83870967741935	mcu-1	WT
mcu-1 WT	30	124	123	0.806451612903226	mcu-1	WT
mcu-1 WT	32	124	124	0	mcu-1	WT
mcu-1 fmo-4 OE	0	70	0	100	mcu-1	fmo-4 OE
mcu-1 fmo-4 OE	10	70	0	100	mcu-1	fmo-4 OE
mcu-1 fmo-4 OE	14	70	3	95.7142857142857	mcu-1	fmo-4 OE
mcu-1 fmo-4 OE	16	70	11	84.2857142857143	mcu-1	fmo-4 OE
mcu-1 fmo-4 OE	18	70	21	70	mcu-1	fmo-4 OE
mcu-1 fmo-4 OE	21	70	34	51.4285714285714	mcu-1	fmo-4 OE
mcu-1 fmo-4 OE	23	70	52	25.7142857142857	mcu-1	fmo-4 OE
mcu-1 fmo-4 OE	25	70	60	14.2857142857143	mcu-1	fmo-4 OE
mcu-1 fmo-4 OE	28	70	66	5.71428571428571	mcu-1	fmo-4 OE
mcu-1 fmo-4 OE	30	70	68	2.85714285714286	mcu-1	fmo-4 OE
mcu-1 fmo-4 OE	32	70	70	0	mcu-1	fmo-4 OE
mcu-1 fmo-4 KO	0	91	0	100	mcu-1	fmo-4 KO
mcu-1 fmo-4 KO	10	91	0	100	mcu-1	fmo-4 KO
mcu-1 fmo-4 KO	14	91	5	94.5054945054945	mcu-1	fmo-4 KO
mcu-1 fmo-4 KO	16	91	16	82.4175824175824	mcu-1	fmo-4 KO
mcu-1 fmo-4 KO	18	91	33	63.7362637362637	mcu-1	fmo-4 KO
mcu-1 fmo-4 KO	21	91	60	34.0659340659341	mcu-1	fmo-4 KO
mcu-1 fmo-4 KO	23	91	86	5.49450549450549	mcu-1	fmo-4 KO
mcu-1 fmo-4 KO	25	91	90	1.0989010989011	mcu-1	fmo-4 KO
mcu-1 fmo-4 KO	28	91	91	0	mcu-1	fmo-4 KO
itr-1 WT	0	107	0	100	itr-1	WT
itr-1 WT	10	107	0	100	itr-1	WT
itr-1 WT	14	107	5	95.3271028037383	itr-1	WT
itr-1 WT	16	107	12	88.785046728972	itr-1	WT
itr-1 WT	18	107	24	77.5700934579439	itr-1	WT
itr-1 WT	21	107	46	57.0093457943925	itr-1	WT
itr-1 WT	23	107	75	29.9065420560748	itr-1	WT
itr-1 WT	25	107	92	14.018691588785	itr-1	WT
itr-1 WT	28	107	102	4.67289719626168	itr-1	WT
itr-1 WT	30	107	106	0.934579439252336	itr-1	WT
itr-1 WT	32	107	107	0	itr-1	WT
itr-1 fmo-4 OE	0	103	0	100	itr-1	fmo-4 OE
itr-1 fmo-4 OE	10	103	0	100	itr-1	fmo-4 OE
itr-1 fmo-4 OE	14	103	8	92.2330097087379	itr-1	fmo-4 OE
itr-1 fmo-4 OE	16	103	15	85.4368932038835	itr-1	fmo-4 OE
itr-1 fmo-4 OE	18	103	30	70.873786407767	itr-1	fmo-4 OE
itr-1 fmo-4 OE	21	103	55	46.6019417475728	itr-1	fmo-4 OE
itr-1 fmo-4 OE	23	103	86	16.504854368932	itr-1	fmo-4 OE
itr-1 fmo-4 OE	25	103	96	6.79611650485437	itr-1	fmo-4 OE
itr-1 fmo-4 OE	28	103	101	1.94174757281553	itr-1	fmo-4 OE
itr-1 fmo-4 OE	30	103	103	0	itr-1	fmo-4 OE
itr-1 fmo-4 KO	0	118	0	100	itr-1	fmo-4 KO
itr-1 fmo-4 KO	10	118	0	100	itr-1	fmo-4 KO
itr-1 fmo-4 KO	14	118	10	91.5254237288136	itr-1	fmo-4 KO
itr-1 fmo-4 KO	16	118	22	81.3559322033898	itr-1	fmo-4 KO
itr-1 fmo-4 KO	18	118	42	64.4067796610169	itr-1	fmo-4 KO
itr-1 fmo-4 KO	21	118	78	33.8983050847458	itr-1	fmo-4 KO
itr-1 fmo-4 KO	23	118	111	5.93220338983051	itr-1	fmo-4 KO
itr-1 fmo-4 KO	25	118	117	0.847457627118644	itr-1	fmo-4 KO
itr-1 fmo-4 KO	28	118	118	0	itr-1	fmo-4 KO
