# Supplementary material for: fmo-4 promotes longevity and stress resistance via ER to mitochondria calcium regulation in C. elegans
Source: eLife. 2025 Feb 14;13:RP99971. doi: 10.7554/eLife.99971 (PMC11828484; doi:10.7554/eLife.99971)
Supplement: Source data 3. [file elife-99971-data3.zip › Supplemental Data 3 Lifespan Assays Cox Regression and PQ Assays/CRT1 MCU1 ITR1 Replicates/Cox regression Rep 2/output/full_output_hazard_ratios.csv]

time	n.risk	n.event	n.censor	surv	cumhaz	std.chaz	strata	type
16	108	1	0	0.990740740740741	0.00925925925925926	0.00925925925925926	condition=crt-1 fmo-4 KO	right
18	107	8	0	0.916666666666667	0.0840256143994462	0.0280086569590323	condition=crt-1 fmo-4 KO	right
21	99	8	0	0.842592592592593	0.164833695207527	0.0400091002789917	condition=crt-1 fmo-4 KO	right
23	91	27	0	0.592592592592593	0.461536991910824	0.0697223342486662	condition=crt-1 fmo-4 KO	right
25	64	28	0	0.333333333333333	0.899036991910824	0.108153323541548	condition=crt-1 fmo-4 KO	right
28	36	16	0	0.185185185185185	1.34348143635527	0.155057474522928	condition=crt-1 fmo-4 KO	right
30	20	9	0	0.101851851851852	1.79348143635527	0.215737851118964	condition=crt-1 fmo-4 KO	right
32	11	7	0	0.037037037037037	2.4298450727189	0.32310069649391	condition=crt-1 fmo-4 KO	right
35	4	4	0	0	3.4298450727189	0.595310053732381	condition=crt-1 fmo-4 KO	right
18	103	5	0	0.951456310679612	0.0485436893203883	0.0217093978398038	condition=crt-1 fmo-4 OE	right
21	98	8	0	0.87378640776699	0.130176342381613	0.0361148751942141	condition=crt-1 fmo-4 OE	right
23	90	14	0	0.737864077669903	0.285731897937168	0.0550697673140359	condition=crt-1 fmo-4 OE	right
25	76	18	0	0.563106796116505	0.522574003200326	0.0784157048194223	condition=crt-1 fmo-4 OE	right
28	58	20	0	0.368932038834952	0.867401589407223	0.109974205942987	condition=crt-1 fmo-4 OE	right
30	38	12	0	0.252427184466019	1.18319106309143	0.14284458435751	condition=crt-1 fmo-4 OE	right
32	26	8	0	0.174757281553398	1.49088337078374	0.1795519278841	condition=crt-1 fmo-4 OE	right
35	18	11	0	0.0679611650485437	2.10199448189485	0.257273224589827	condition=crt-1 fmo-4 OE	right
37	7	5	0	0.0194174757281553	2.81628019618057	0.410158906300202	condition=crt-1 fmo-4 OE	right
39	2	2	0	0	3.81628019618057	0.817453563462401	condition=crt-1 fmo-4 OE	right
18	111	5	0	0.954954954954955	0.045045045045045	0.0201447565540522	condition=crt-1 WT	right
21	106	8	0	0.882882882882883	0.120516743158253	0.0334336412709328	condition=crt-1 WT	right
23	98	15	0	0.747747747747748	0.273577967648049	0.0517654092818856	condition=crt-1 WT	right
25	83	27	0	0.504504504504505	0.598879172467326	0.0812339167001676	condition=crt-1 WT	right
28	56	24	0	0.288288288288288	1.02745060103875	0.119381784401723	condition=crt-1 WT	right
30	32	17	0	0.135135135135135	1.55870060103875	0.17565185153291	condition=crt-1 WT	right
32	15	6	0	0.0810810810810811	1.95870060103875	0.239833774964258	condition=crt-1 WT	right
35	9	7	0	0.018018018018018	2.73647837881653	0.379394244421322	condition=crt-1 WT	right
37	2	2	0	0	3.73647837881653	0.802458717131309	condition=crt-1 WT	right
14	131	4	0	0.969465648854962	0.0305343511450382	0.0152671755725191	condition=EV fmo-4 KO	right
16	127	6	0	0.923664122137404	0.0777784456332271	0.0245985242232865	condition=EV fmo-4 KO	right
18	121	12	0	0.83206106870229	0.176951999352235	0.0377452452687977	condition=EV fmo-4 KO	right
21	109	22	0	0.66412213740458	0.378786861737556	0.057239842117079	condition=EV fmo-4 KO	right
23	87	44	0	0.32824427480916	0.884533988174338	0.0953393144874162	condition=EV fmo-4 KO	right
25	43	33	0	0.0763358778625954	1.65197584863945	0.164125165693827	condition=EV fmo-4 KO	right
28	10	7	0	0.0229007633587786	2.35197584863945	0.311347185652972	condition=EV fmo-4 KO	right
30	3	3	0	0	3.35197584863945	0.655950000645902	condition=EV fmo-4 KO	right
16	98	2	0	0.979591836734694	0.0204081632653061	0.0144307506364602	condition=EV fmo-4 OE	right
18	96	4	0	0.938775510204082	0.0620748299319728	0.0253431320422215	condition=EV fmo-4 OE	right
21	92	6	0	0.877551020408163	0.127292221236321	0.0367581151557069	condition=EV fmo-4 OE	right
23	86	13	0	0.744897959183674	0.278455011933995	0.0557572049010513	condition=EV fmo-4 OE	right
25	73	19	0	0.551020408163265	0.538728984536735	0.0816961613746133	condition=EV fmo-4 OE	right
28	54	18	0	0.36734693877551	0.872062317870068	0.113345058513901	condition=EV fmo-4 OE	right
30	36	19	0	0.173469387755102	1.39984009564785	0.165854141089935	condition=EV fmo-4 OE	right
32	17	9	0	0.0816326530612245	1.92925186035373	0.24217651543614	condition=EV fmo-4 OE	right
35	8	3	0	0.0510204081632653	2.30425186035373	0.324845293376387	condition=EV fmo-4 OE	right
37	5	5	0	0	3.30425186035373	0.552742674875743	condition=EV fmo-4 OE	right
14	120	2	0	0.983333333333333	0.0166666666666667	0.0117851130197758	condition=EV WT	right
16	118	5	0	0.941666666666667	0.0590395480225989	0.022315490220241	condition=EV WT	right
18	113	11	0	0.85	0.156384680765962	0.036870617780027	condition=EV WT	right
21	102	13	0	0.741666666666667	0.283835661158119	0.0510779979158368	condition=EV WT	right
23	89	38	0	0.425	0.71080195329295	0.0860600716942585	condition=EV WT	right
25	51	19	0	0.266666666666667	1.08335097290079	0.121289812752059	condition=EV WT	right
28	32	22	0	0.0833333333333333	1.77085097290079	0.190251395993379	condition=EV WT	right
30	10	8	0	0.0166666666666667	2.57085097290079	0.340874747784915	condition=EV WT	right
32	2	2	0	0	3.57085097290079	0.784981269634779	condition=EV WT	right
14	118	10	0	0.915254237288136	0.0847457627118644	0.0267989632217659	condition=itr-1 fmo-4 KO	right
16	108	12	0	0.813559322033898	0.195856873822976	0.041797021593933	condition=itr-1 fmo-4 KO	right
18	96	20	0	0.644067796610169	0.404190207156309	0.0625869787017443	condition=itr-1 fmo-4 KO	right
21	76	36	0	0.338983050847458	0.877874417682625	0.100746299602626	condition=itr-1 fmo-4 KO	right
23	40	33	0	0.0593220338983051	1.70287441768262	0.175427526014654	condition=itr-1 fmo-4 KO	right
25	7	6	0	0.00847457627118644	2.56001727482548	0.391438113212624	condition=itr-1 fmo-4 KO	right
28	1	1	0	0	3.56001727482548	1.07388258039483	condition=itr-1 fmo-4 KO	right
14	103	8	0	0.922330097087379	0.0776699029126214	0.0274604575218077	condition=itr-1 fmo-4 OE	right
16	95	7	0	0.854368932038835	0.151354113438937	0.0391113793672003	condition=itr-1 fmo-4 OE	right
18	88	15	0	0.70873786407767	0.321808658893483	0.0588785484457578	condition=itr-1 fmo-4 OE	right
21	73	25	0	0.466019417475728	0.66427441231814	0.0903216206554565	condition=itr-1 fmo-4 OE	right
23	48	31	0	0.16504854368932	1.31010774565147	0.147013115975886	condition=itr-1 fmo-4 OE	right
25	17	10	0	0.0679611650485437	1.89834303976912	0.237096883981015	condition=itr-1 fmo-4 OE	right
28	7	5	0	0.0194174757281553	2.61262875405483	0.397813711075973	condition=itr-1 fmo-4 OE	right
30	2	2	0	0	3.61262875405483	0.811329617800335	condition=itr-1 fmo-4 OE	right
14	107	5	0	0.953271028037383	0.0467289719626168	0.0208978315654186	condition=itr-1 WT	right
16	102	7	0	0.88785046728972	0.115356422943009	0.033309720968558	condition=itr-1 WT	right
18	95	12	0	0.775700934579439	0.241672212416693	0.0493880289159212	condition=itr-1 WT	right
21	83	22	0	0.570093457943925	0.506732453380549	0.0750511444235361	condition=itr-1 WT	right
23	61	29	0	0.299065420560748	0.982142289446122	0.115871817752247	condition=itr-1 WT	right
25	32	17	0	0.14018691588785	1.51339228944612	0.173285431151063	condition=itr-1 WT	right
28	15	10	0	0.0467289719626168	2.18005895611279	0.272896106776286	condition=itr-1 WT	right
30	5	4	0	0.00934579439252337	2.98005895611279	0.484223383464341	condition=itr-1 WT	right
32	1	1	0	0	3.98005895611279	1.11106808301456	condition=itr-1 WT	right
14	91	5	0	0.945054945054945	0.0549450549450549	0.0245721755769208	condition=mcu-1 fmo-4 KO	right
16	86	11	0	0.824175824175824	0.182852031689241	0.0457283526910931	condition=mcu-1 fmo-4 KO	right
18	75	17	0	0.637362637362637	0.409518698355908	0.0715073734803847	condition=mcu-1 fmo-4 KO	right
21	58	27	0	0.340659340659341	0.875035939735218	0.114627500174213	condition=mcu-1 fmo-4 KO	right
23	31	26	0	0.0549450549450549	1.71374561715457	0.200485946342093	condition=mcu-1 fmo-4 KO	right
25	5	4	0	0.010989010989011	2.51374561715457	0.447431128421665	condition=mcu-1 fmo-4 KO	right
28	1	1	0	0	3.51374561715457	1.09553394045127	condition=mcu-1 fmo-4 KO	right
14	70	3	0	0.957142857142857	0.0428571428571429	0.0247435829652697	condition=mcu-1 fmo-4 OE	right
16	67	8	0	0.842857142857143	0.16226012793177	0.0489323921707352	condition=mcu-1 fmo-4 OE	right
18	59	10	0	0.7	0.331751653355498	0.0725749042203769	condition=mcu-1 fmo-4 OE	right
21	49	13	0	0.514285714285714	0.597057775804478	0.103351475000703	condition=mcu-1 fmo-4 OE	right
23	36	18	0	0.257142857142857	1.09705777580448	0.156749533567758	condition=mcu-1 fmo-4 OE	right
25	18	8	0	0.142857142857143	1.54150222024892	0.221949936468568	condition=mcu-1 fmo-4 OE	right
28	10	6	0	0.0571428571428571	2.14150222024892	0.330547688387623	condition=mcu-1 fmo-4 OE	right
30	4	2	0	0.0285714285714286	2.64150222024892	0.484005965147539	condition=mcu-1 fmo-4 OE	right
32	2	2	0	0	3.64150222024892	0.85689075983955	condition=mcu-1 fmo-4 OE	right
14	124	3	0	0.975806451612903	0.0241935483870968	0.0139681516739426	condition=mcu-1 WT	right
16	121	6	0	0.92741935483871	0.0737803252466009	0.0245950672779179	condition=mcu-1 WT	right
18	115	10	0	0.846774193548387	0.160736846985731	0.0368925602486747	condition=mcu-1 WT	right
21	105	26	0	0.637096774193548	0.408355894604779	0.0609863726228493	condition=mcu-1 WT	right
23	79	30	0	0.395161290322581	0.788102730047817	0.0923377474997436	condition=mcu-1 WT	right
25	49	20	0	0.233870967741935	1.19626599535394	0.129831129435872	condition=mcu-1 WT	right
28	29	23	0	0.0483870967741935	1.9893694436298	0.210248702585123	condition=mcu-1 WT	right
30	6	5	0	0.00806451612903226	2.82270277696313	0.427894152598065	condition=mcu-1 WT	right
32	1	1	0	0	3.82270277696313	1.087700972615	condition=mcu-1 WT	right
