# Supplementary material for: fmo-4 promotes longevity and stress resistance via ER to mitochondria calcium regulation in C. elegans
Source: eLife. 2025 Feb 14;13:RP99971. doi: 10.7554/eLife.99971 (PMC11828484; doi:10.7554/eLife.99971)
Supplement: Source data 3. [file elife-99971-data3.zip › Supplemental Data 3 Lifespan Assays Cox Regression and PQ Assays/CRT1 MCU1 ITR1 Replicates/Cox regression Rep 2/output/logrank_stats.csv]

condition1	condition2	chi_sq	p
EV WT	EV fmo-4 OE	34.08233489	5.28286903112019e-09
EV WT	EV fmo-4 KO	9.577192477	0.001970094
EV WT	crt-1 WT	29.15872953	6.66846098340557e-08
EV WT	crt-1 fmo-4 OE	40.24013978	2.24586016450701e-10
EV WT	crt-1 fmo-4 KO	8.802894483	0.00300753
EV WT	mcu-1 WT	1.410548365	0.234965383
EV WT	mcu-1 fmo-4 OE	6.922749476	0.008510603
EV WT	mcu-1 fmo-4 KO	52.43264733	4.4531045517715e-13
EV WT	itr-1 WT	7.272205338	0.007002977
EV WT	itr-1 fmo-4 OE	25.3625883	4.75042207126464e-07
EV WT	itr-1 fmo-4 KO	60.21943277	8.43769498715119e-15
EV fmo-4 OE	EV WT	34.08233489	5.28286903112019e-09
EV fmo-4 OE	EV fmo-4 KO	68.45470094	1.11022302462516e-16
EV fmo-4 OE	crt-1 WT	0.917736339	0.338070039
EV fmo-4 OE	crt-1 fmo-4 OE	1.056056443	0.304116345
EV fmo-4 OE	crt-1 fmo-4 KO	9.886715577	0.001664762
EV fmo-4 OE	mcu-1 WT	44.83218009	2.14666062703373e-11
EV fmo-4 OE	mcu-1 fmo-4 OE	46.39922586	9.64539559333843e-12
EV fmo-4 OE	mcu-1 fmo-4 KO	110.0887033	0
EV fmo-4 OE	itr-1 WT	56.03110611	7.13873404833976e-14
EV fmo-4 OE	itr-1 fmo-4 OE	82.37239903	0
EV fmo-4 OE	itr-1 fmo-4 KO	121.6377148	0
EV fmo-4 KO	EV WT	9.577192477	0.001970094
EV fmo-4 KO	EV fmo-4 OE	68.45470094	1.11022302462516e-16
EV fmo-4 KO	crt-1 WT	66.93137019	3.33066907387547e-16
EV fmo-4 KO	crt-1 fmo-4 OE	73.19441963	0
EV fmo-4 KO	crt-1 fmo-4 KO	32.38502961	1.26456932703078e-08
EV fmo-4 KO	mcu-1 WT	3.702366248	0.05433536
EV fmo-4 KO	mcu-1 fmo-4 OE	0.367076842	0.544601967
EV fmo-4 KO	mcu-1 fmo-4 KO	32.88603798	9.77225922405012e-09
EV fmo-4 KO	itr-1 WT	0.010391606	0.918804912
EV fmo-4 KO	itr-1 fmo-4 OE	8.372964908	0.003808438
EV fmo-4 KO	itr-1 fmo-4 KO	37.8600609	7.60054019721679e-10
crt-1 WT	EV WT	29.15872953	6.66846098340557e-08
crt-1 WT	EV fmo-4 OE	0.917736339	0.338070039
crt-1 WT	EV fmo-4 KO	66.93137019	3.33066907387547e-16
crt-1 WT	crt-1 fmo-4 OE	3.643648546	0.056283465
crt-1 WT	crt-1 fmo-4 KO	6.284231209	0.012181691
crt-1 WT	mcu-1 WT	40.07880251	2.4392154962527e-10
crt-1 WT	mcu-1 fmo-4 OE	45.7369894	1.35245148413787e-11
crt-1 WT	mcu-1 fmo-4 KO	120.4918166	0
crt-1 WT	itr-1 WT	54.0796615	1.92512672470002e-13
crt-1 WT	itr-1 fmo-4 OE	84.89260869	0
crt-1 WT	itr-1 fmo-4 KO	132.779122	0
crt-1 fmo-4 OE	EV WT	40.24013978	2.24586016450701e-10
crt-1 fmo-4 OE	EV fmo-4 OE	1.056056443	0.304116345
crt-1 fmo-4 OE	EV fmo-4 KO	73.19441963	0
crt-1 fmo-4 OE	crt-1 WT	3.643648546	0.056283465
crt-1 fmo-4 OE	crt-1 fmo-4 KO	15.63237328	7.69262683482097e-05
crt-1 fmo-4 OE	mcu-1 WT	50.35100546	1.28563826251593e-12
crt-1 fmo-4 OE	mcu-1 fmo-4 OE	52.64486111	3.99680288865056e-13
crt-1 fmo-4 OE	mcu-1 fmo-4 KO	114.9975975	0
crt-1 fmo-4 OE	itr-1 WT	62.11237909	3.21964677141295e-15
crt-1 fmo-4 OE	itr-1 fmo-4 OE	87.64518163	0
crt-1 fmo-4 OE	itr-1 fmo-4 KO	127.0062097	0
crt-1 fmo-4 KO	EV WT	8.802894483	0.00300753
crt-1 fmo-4 KO	EV fmo-4 OE	9.886715577	0.001664762
crt-1 fmo-4 KO	EV fmo-4 KO	32.38502961	1.26456932703078e-08
crt-1 fmo-4 KO	crt-1 WT	6.284231209	0.012181691
crt-1 fmo-4 KO	crt-1 fmo-4 OE	15.63237328	7.69262683482097e-05
crt-1 fmo-4 KO	mcu-1 WT	15.32237594	9.06365522704844e-05
crt-1 fmo-4 KO	mcu-1 fmo-4 OE	23.57793233	1.19955356892021e-06
crt-1 fmo-4 KO	mcu-1 fmo-4 KO	84.64419585	0
crt-1 fmo-4 KO	itr-1 WT	26.72089251	2.35066095366498e-07
crt-1 fmo-4 KO	itr-1 fmo-4 OE	52.09513016	5.28799226628962e-13
crt-1 fmo-4 KO	itr-1 fmo-4 KO	94.31801199	0
mcu-1 WT	EV WT	1.410548365	0.234965383
mcu-1 WT	EV fmo-4 OE	44.83218009	2.14666062703373e-11
mcu-1 WT	EV fmo-4 KO	3.702366248	0.05433536
mcu-1 WT	crt-1 WT	40.07880251	2.4392154962527e-10
mcu-1 WT	crt-1 fmo-4 OE	50.35100546	1.28563826251593e-12
mcu-1 WT	crt-1 fmo-4 KO	15.32237594	9.06365522704844e-05
mcu-1 WT	mcu-1 fmo-4 OE	3.024399694	0.082020669
mcu-1 WT	mcu-1 fmo-4 KO	39.31003791	3.61577767726828e-10
mcu-1 WT	itr-1 WT	2.64482796	0.103887403
mcu-1 WT	itr-1 fmo-4 OE	16.02061333	6.26565742871676e-05
mcu-1 WT	itr-1 fmo-4 KO	45.72895596	1.358002599261e-11
mcu-1 fmo-4 OE	EV WT	6.922749476	0.008510603
mcu-1 fmo-4 OE	EV fmo-4 OE	46.39922586	9.64539559333843e-12
mcu-1 fmo-4 OE	EV fmo-4 KO	0.367076842	0.544601967
mcu-1 fmo-4 OE	crt-1 WT	45.7369894	1.35245148413787e-11
mcu-1 fmo-4 OE	crt-1 fmo-4 OE	52.64486111	3.99680288865056e-13
mcu-1 fmo-4 OE	crt-1 fmo-4 KO	23.57793233	1.19955356892021e-06
mcu-1 fmo-4 OE	mcu-1 WT	3.024399694	0.082020669
mcu-1 fmo-4 OE	mcu-1 fmo-4 KO	10.45080993	0.001225957
mcu-1 fmo-4 OE	itr-1 WT	0.145786926	0.702594481
mcu-1 fmo-4 OE	itr-1 fmo-4 OE	2.087987714	0.14846151
mcu-1 fmo-4 OE	itr-1 fmo-4 KO	12.21984664	0.000472838
mcu-1 fmo-4 KO	EV WT	52.43264733	4.4531045517715e-13
mcu-1 fmo-4 KO	EV fmo-4 OE	110.0887033	0
mcu-1 fmo-4 KO	EV fmo-4 KO	32.88603798	9.77225922405012e-09
mcu-1 fmo-4 KO	crt-1 WT	120.4918166	0
mcu-1 fmo-4 KO	crt-1 fmo-4 OE	114.9975975	0
mcu-1 fmo-4 KO	crt-1 fmo-4 KO	84.64419585	0
mcu-1 fmo-4 KO	mcu-1 WT	39.31003791	3.61577767726828e-10
mcu-1 fmo-4 KO	mcu-1 fmo-4 OE	10.45080993	0.001225957
mcu-1 fmo-4 KO	itr-1 WT	20.24783615	6.80303649924774e-06
mcu-1 fmo-4 KO	itr-1 fmo-4 OE	5.759820904	0.016396743
mcu-1 fmo-4 KO	itr-1 fmo-4 KO	0.000848911	0.976756056
itr-1 WT	EV WT	7.272205338	0.007002977
itr-1 WT	EV fmo-4 OE	56.03110611	7.13873404833976e-14
itr-1 WT	EV fmo-4 KO	0.010391606	0.918804912
itr-1 WT	crt-1 WT	54.0796615	1.92512672470002e-13
itr-1 WT	crt-1 fmo-4 OE	62.11237909	3.21964677141295e-15
itr-1 WT	crt-1 fmo-4 KO	26.72089251	2.35066095366498e-07
itr-1 WT	mcu-1 WT	2.64482796	0.103887403
itr-1 WT	mcu-1 fmo-4 OE	0.145786926	0.702594481
itr-1 WT	mcu-1 fmo-4 KO	20.24783615	6.80303649924774e-06
itr-1 WT	itr-1 fmo-4 OE	5.114678369	0.023724264
itr-1 WT	itr-1 fmo-4 KO	23.67486441	1.14062607792231e-06
itr-1 fmo-4 OE	EV WT	25.3625883	4.75042207126464e-07
itr-1 fmo-4 OE	EV fmo-4 OE	82.37239903	0
itr-1 fmo-4 OE	EV fmo-4 KO	8.372964908	0.003808438
itr-1 fmo-4 OE	crt-1 WT	84.89260869	0
itr-1 fmo-4 OE	crt-1 fmo-4 OE	87.64518163	0
itr-1 fmo-4 OE	crt-1 fmo-4 KO	52.09513016	5.28799226628962e-13
itr-1 fmo-4 OE	mcu-1 WT	16.02061333	6.26565742871676e-05
itr-1 fmo-4 OE	mcu-1 fmo-4 OE	2.087987714	0.14846151
itr-1 fmo-4 OE	mcu-1 fmo-4 KO	5.759820904	0.016396743
itr-1 fmo-4 OE	itr-1 WT	5.114678369	0.023724264
itr-1 fmo-4 OE	itr-1 fmo-4 KO	6.834785188	0.008939944
itr-1 fmo-4 KO	EV WT	60.21943277	8.43769498715119e-15
itr-1 fmo-4 KO	EV fmo-4 OE	121.6377148	0
itr-1 fmo-4 KO	EV fmo-4 KO	37.8600609	7.60054019721679e-10
itr-1 fmo-4 KO	crt-1 WT	132.779122	0
itr-1 fmo-4 KO	crt-1 fmo-4 OE	127.0062097	0
itr-1 fmo-4 KO	crt-1 fmo-4 KO	94.31801199	0
itr-1 fmo-4 KO	mcu-1 WT	45.72895596	1.358002599261e-11
itr-1 fmo-4 KO	mcu-1 fmo-4 OE	12.21984664	0.000472838
itr-1 fmo-4 KO	mcu-1 fmo-4 KO	0.000848911	0.976756056
itr-1 fmo-4 KO	itr-1 WT	23.67486441	1.14062607792231e-06
itr-1 fmo-4 KO	itr-1 fmo-4 OE	6.834785188	0.008939944
