# Supplementary material for: fmo-4 promotes longevity and stress resistance via ER to mitochondria calcium regulation in C. elegans
Source: eLife. 2025 Feb 14;13:RP99971. doi: 10.7554/eLife.99971 (PMC11828484; doi:10.7554/eLife.99971)
Supplement: Source data 3. [file elife-99971-data3.zip › Supplemental Data 3 Lifespan Assays Cox Regression and PQ Assays/CRT1 MCU1 ITR1 Replicates/Cox regression Rep 2/output/n_median_conf_intervals.csv]

	records	n.max	n.start	events	rmean	se(rmean)	median	0.95LCL	0.95UCL
condition=crt-1 fmo-4 KO	108	108	108	108	25.287037037037	0.394155459677187	25	25	25
condition=crt-1 fmo-4 OE	103	103	103	103	27.7087378640777	0.509802315582206	28	25	28
condition=crt-1 WT	111	111	111	111	26.7657657657658	0.403892061284004	28	25	28
condition=EV fmo-4 KO	131	131	131	131	22.5419847328244	0.288920869049491	23	23	23
condition=EV fmo-4 OE	98	98	98	98	27.1020408163265	0.475446653351264	28	25	28
condition=EV WT	120	120	120	120	23.7333333333333	0.358378550118705	23	23	25
condition=itr-1 fmo-4 KO	118	118	118	118	20.2118644067797	0.290333515070967	21	21	21
condition=itr-1 fmo-4 OE	103	103	103	103	21.1844660194175	0.36190225752723	21	21	23
condition=itr-1 WT	107	107	107	107	22.2803738317757	0.382560340014496	23	21	23
condition=mcu-1 fmo-4 KO	91	91	91	91	20.2747252747253	0.31889569677036	21	21	21
condition=mcu-1 fmo-4 OE	70	70	70	70	21.8428571428571	0.512152605719418	23	21	23
condition=mcu-1 WT	124	124	124	124	23.2258064516129	0.348334581928648	23	23	23
