# Supplementary material for: fmo-4 promotes longevity and stress resistance via ER to mitochondria calcium regulation in C. elegans
Source: eLife. 2025 Feb 14;13:RP99971. doi: 10.7554/eLife.99971 (PMC11828484; doi:10.7554/eLife.99971)
Supplement: Source data 3. [file elife-99971-data3.zip › Supplemental Data 3 Lifespan Assays Cox Regression and PQ Assays/CYC1 Replicates/Cox regression EV CYC1 rep 1/output/cox_regression_cyc1_rep1.csv]

term	estimate	std.error	statistic	p.value	exp_coef_haz_ratio
RNAicyc-1	-1.6473310155652	0.149603171186017	-11.0113375438874	3.36963567333103e-28	0.192563171478172
genotypefmo-4 KO	0.519916378141379	0.142949253728779	3.63706955146354	0.000275757489143728	1.68188700130129
genotypefmo-4 OE	-1.36881748344181	0.21497926361713	-6.3672070524887	1.92501237169763e-10	0.254407622974723
RNAicyc-1:genotypefmo-4 KO	-0.116823804966864	0.195329076769203	-0.598087119947332	0.549781803977148	0.889741947465257
RNAicyc-1:genotypefmo-4 OE	1.39094374305651	0.259579445304138	5.35845101844179	8.39384860307976e-08	4.01864082833225
