# Supplementary material for: fmo-4 promotes longevity and stress resistance via ER to mitochondria calcium regulation in C. elegans
Source: eLife. 2025 Feb 14;13:RP99971. doi: 10.7554/eLife.99971 (PMC11828484; doi:10.7554/eLife.99971)
Supplement: Source data 3. [file elife-99971-data3.zip › Supplemental Data 3 Lifespan Assays Cox Regression and PQ Assays/CYC1 Replicates/Cox regression EV CYC1 rep 1/output/data_formatted_to_plot.csv]

condition	time	n	total_dead	survival	RNAi	genotype
EV WT	0	115	0	100	EV	WT
EV WT	10	115	0	100	EV	WT
EV WT	12	115	1	99.1304347826087	EV	WT
EV WT	14	115	5	95.6521739130435	EV	WT
EV WT	17	115	13	88.695652173913	EV	WT
EV WT	19	115	22	80.8695652173913	EV	WT
EV WT	21	115	43	62.6086956521739	EV	WT
EV WT	24	115	76	33.9130434782609	EV	WT
EV WT	26	115	103	10.4347826086957	EV	WT
EV WT	28	115	114	0.869565217391304	EV	WT
EV WT	31	115	115	0	EV	WT
EV fmo-4 OE	0	30	0	100	EV	fmo-4 OE
EV fmo-4 OE	10	30	0	100	EV	fmo-4 OE
EV fmo-4 OE	14	30	3	90	EV	fmo-4 OE
EV fmo-4 OE	19	30	6	80	EV	fmo-4 OE
EV fmo-4 OE	21	30	8	73.3333333333333	EV	fmo-4 OE
EV fmo-4 OE	24	30	10	66.6666666666667	EV	fmo-4 OE
EV fmo-4 OE	26	30	13	56.6666666666667	EV	fmo-4 OE
EV fmo-4 OE	28	30	16	46.6666666666667	EV	fmo-4 OE
EV fmo-4 OE	31	30	21	30	EV	fmo-4 OE
EV fmo-4 OE	33	30	25	16.6666666666667	EV	fmo-4 OE
EV fmo-4 OE	35	30	28	6.66666666666667	EV	fmo-4 OE
EV fmo-4 OE	38	30	30	0	EV	fmo-4 OE
EV fmo-4 KO	0	89	0	100	EV	fmo-4 KO
EV fmo-4 KO	10	89	0	100	EV	fmo-4 KO
EV fmo-4 KO	12	89	3	96.6292134831461	EV	fmo-4 KO
EV fmo-4 KO	14	89	8	91.0112359550562	EV	fmo-4 KO
EV fmo-4 KO	17	89	12	86.5168539325843	EV	fmo-4 KO
EV fmo-4 KO	19	89	31	65.1685393258427	EV	fmo-4 KO
EV fmo-4 KO	21	89	56	37.0786516853933	EV	fmo-4 KO
EV fmo-4 KO	24	89	75	15.7303370786517	EV	fmo-4 KO
EV fmo-4 KO	26	89	88	1.12359550561798	EV	fmo-4 KO
EV fmo-4 KO	28	89	89	0	EV	fmo-4 KO
cyc-1 WT	0	111	0	100	cyc-1	WT
cyc-1 WT	10	111	0	100	cyc-1	WT
cyc-1 WT	12	111	1	99.0990990990991	cyc-1	WT
cyc-1 WT	14	111	2	98.1981981981982	cyc-1	WT
cyc-1 WT	17	111	4	96.3963963963964	cyc-1	WT
cyc-1 WT	19	111	6	94.5945945945946	cyc-1	WT
cyc-1 WT	21	111	10	90.990990990991	cyc-1	WT
cyc-1 WT	24	111	21	81.0810810810811	cyc-1	WT
cyc-1 WT	26	111	33	70.2702702702703	cyc-1	WT
cyc-1 WT	28	111	54	51.3513513513513	cyc-1	WT
cyc-1 WT	31	111	68	38.7387387387387	cyc-1	WT
cyc-1 WT	33	111	88	20.7207207207207	cyc-1	WT
cyc-1 WT	35	111	99	10.8108108108108	cyc-1	WT
cyc-1 WT	38	111	106	4.5045045045045	cyc-1	WT
cyc-1 WT	40	111	111	0	cyc-1	WT
cyc-1 fmo-4 OE	0	85	0	100	cyc-1	fmo-4 OE
cyc-1 fmo-4 OE	10	85	0	100	cyc-1	fmo-4 OE
cyc-1 fmo-4 OE	14	85	1	98.8235294117647	cyc-1	fmo-4 OE
cyc-1 fmo-4 OE	17	85	3	96.4705882352941	cyc-1	fmo-4 OE
cyc-1 fmo-4 OE	19	85	5	94.1176470588235	cyc-1	fmo-4 OE
cyc-1 fmo-4 OE	21	85	8	90.5882352941177	cyc-1	fmo-4 OE
cyc-1 fmo-4 OE	24	85	17	80	cyc-1	fmo-4 OE
cyc-1 fmo-4 OE	26	85	28	67.0588235294118	cyc-1	fmo-4 OE
cyc-1 fmo-4 OE	28	85	50	41.1764705882353	cyc-1	fmo-4 OE
cyc-1 fmo-4 OE	31	85	59	30.5882352941176	cyc-1	fmo-4 OE
cyc-1 fmo-4 OE	33	85	69	18.8235294117647	cyc-1	fmo-4 OE
cyc-1 fmo-4 OE	35	85	73	14.1176470588235	cyc-1	fmo-4 OE
cyc-1 fmo-4 OE	38	85	79	7.05882352941176	cyc-1	fmo-4 OE
cyc-1 fmo-4 OE	40	85	85	0	cyc-1	fmo-4 OE
cyc-1 fmo-4 KO	0	119	0	100	cyc-1	fmo-4 KO
cyc-1 fmo-4 KO	10	119	0	100	cyc-1	fmo-4 KO
cyc-1 fmo-4 KO	14	119	4	96.6386554621849	cyc-1	fmo-4 KO
cyc-1 fmo-4 KO	17	119	6	94.9579831932773	cyc-1	fmo-4 KO
cyc-1 fmo-4 KO	19	119	11	90.7563025210084	cyc-1	fmo-4 KO
cyc-1 fmo-4 KO	21	119	25	78.9915966386555	cyc-1	fmo-4 KO
cyc-1 fmo-4 KO	24	119	34	71.4285714285714	cyc-1	fmo-4 KO
cyc-1 fmo-4 KO	26	119	55	53.781512605042	cyc-1	fmo-4 KO
cyc-1 fmo-4 KO	28	119	73	38.655462184874	cyc-1	fmo-4 KO
cyc-1 fmo-4 KO	31	119	95	20.1680672268908	cyc-1	fmo-4 KO
cyc-1 fmo-4 KO	33	119	103	13.4453781512605	cyc-1	fmo-4 KO
cyc-1 fmo-4 KO	35	119	114	4.20168067226891	cyc-1	fmo-4 KO
cyc-1 fmo-4 KO	38	119	119	0	cyc-1	fmo-4 KO
