# Supplementary material for: fmo-4 promotes longevity and stress resistance via ER to mitochondria calcium regulation in C. elegans
Source: eLife. 2025 Feb 14;13:RP99971. doi: 10.7554/eLife.99971 (PMC11828484; doi:10.7554/eLife.99971)
Supplement: Source data 3. [file elife-99971-data3.zip › Supplemental Data 3 Lifespan Assays Cox Regression and PQ Assays/CYC1 Replicates/Cox regression EV CYC1 rep 1/output/full_output_hazard_ratios.csv]

time	n.risk	n.event	n.censor	surv	cumhaz	std.chaz	strata	type
14	119	4	0	0.966386554621849	0.0336134453781513	0.0168067226890756	condition=cyc-1 fmo-4 KO	right
17	115	2	0	0.949579831932773	0.0510047497259773	0.0208253369962372	condition=cyc-1 fmo-4 KO	right
19	113	5	0	0.907563025210084	0.0952525373365968	0.0287274781819384	condition=cyc-1 fmo-4 KO	right
21	108	14	0	0.789915966386555	0.224882166966226	0.0450060257200771	condition=cyc-1 fmo-4 KO	right
24	94	9	0	0.714285714285714	0.32062684781729	0.0551733883833685	condition=cyc-1 fmo-4 KO	right
26	85	21	0	0.53781512605042	0.567685671346702	0.0771406324848694	condition=cyc-1 fmo-4 KO	right
28	64	18	0	0.386554621848739	0.848935671346702	0.101711397739711	condition=cyc-1 fmo-4 KO	right
31	46	22	0	0.201680672268908	1.32719654091192	0.144021470119897	condition=cyc-1 fmo-4 KO	right
33	24	8	0	0.134453781512605	1.66052987424525	0.186094257687832	condition=cyc-1 fmo-4 KO	right
35	16	11	0	0.0420168067226891	2.34802987424525	0.278567447388214	condition=cyc-1 fmo-4 KO	right
38	5	5	0	0	3.34802987424525	0.526877426679475	condition=cyc-1 fmo-4 KO	right
14	85	1	0	0.988235294117647	0.0117647058823529	0.0117647058823529	condition=cyc-1 fmo-4 OE	right
17	84	2	0	0.964705882352941	0.0355742296918767	0.02053910943825	condition=cyc-1 fmo-4 OE	right
19	82	2	0	0.941176470588235	0.0599644735943158	0.0268197131850183	condition=cyc-1 fmo-4 OE	right
21	80	3	0	0.905882352941176	0.0974644735943158	0.0344680578989685	condition=cyc-1 fmo-4 OE	right
24	77	9	0	0.8	0.214347590477433	0.0520193192213262	condition=cyc-1 fmo-4 OE	right
26	68	11	0	0.670588235294118	0.376112296359786	0.071308500936524	condition=cyc-1 fmo-4 OE	right
28	57	22	0	0.411764705882353	0.762077208640487	0.108886255130539	condition=cyc-1 fmo-4 OE	right
31	35	9	0	0.305882352941176	1.01922006578334	0.13857544996089	condition=cyc-1 fmo-4 OE	right
33	26	10	0	0.188235294117647	1.40383545039873	0.18438019074767	condition=cyc-1 fmo-4 OE	right
35	16	4	0	0.141176470588235	1.65383545039873	0.222757838784962	condition=cyc-1 fmo-4 OE	right
38	12	6	0	0.0705882352941177	2.15383545039873	0.302138579805383	condition=cyc-1 fmo-4 OE	right
40	6	6	0	0	3.15383545039873	0.507892102787079	condition=cyc-1 fmo-4 OE	right
12	111	1	0	0.990990990990991	0.00900900900900901	0.00900900900900901	condition=cyc-1 WT	right
14	110	1	0	0.981981981981982	0.0180999180999181	0.0127987058495607	condition=cyc-1 WT	right
17	109	2	0	0.963963963963964	0.0364485419531291	0.018224787243666	condition=cyc-1 WT	right
19	107	2	0	0.945945945945946	0.0551401307381758	0.0225128988744571	condition=cyc-1 WT	right
21	105	4	0	0.90990990990991	0.0932353688334139	0.0294897000173748	condition=cyc-1 WT	right
24	101	11	0	0.810810810810811	0.202146259922523	0.0441357911616226	condition=cyc-1 WT	right
26	90	12	0	0.702702702702703	0.335479593255856	0.0585615022258126	condition=cyc-1 WT	right
28	78	21	0	0.513513513513513	0.604710362486625	0.0829525531345688	condition=cyc-1 WT	right
31	57	14	0	0.387387387387387	0.850324397574345	0.105783478062395	condition=cyc-1 WT	right
33	43	20	0	0.207207207207207	1.31544067664411	0.148346897115384	condition=cyc-1 WT	right
35	23	11	0	0.108108108108108	1.79370154620933	0.206883427887359	condition=cyc-1 WT	right
38	12	7	0	0.045045045045045	2.37703487954266	0.30234394957653	condition=cyc-1 WT	right
40	5	5	0	0	3.37703487954266	0.539825771750048	condition=cyc-1 WT	right
12	89	3	0	0.966292134831461	0.0337078651685393	0.0194612450288638	condition=EV fmo-4 KO	right
14	86	5	0	0.910112359550562	0.0918474000522602	0.0324773946210677	condition=EV fmo-4 KO	right
17	81	4	0	0.865168539325843	0.141230116101643	0.0407976019206527	condition=EV fmo-4 KO	right
19	77	19	0	0.651685393258427	0.38798336285489	0.0697784489842536	condition=EV fmo-4 KO	right
21	58	25	0	0.370786516853933	0.81901784561351	0.110908344842612	condition=EV fmo-4 KO	right
24	33	19	0	0.157303370786517	1.39477542137109	0.172475680085944	condition=EV fmo-4 KO	right
26	14	13	0	0.0112359550561798	2.32334684994251	0.309958692140346	condition=EV fmo-4 KO	right
28	1	1	0	0	3.32334684994251	1.04693571475681	condition=EV fmo-4 KO	right
14	30	3	0	0.9	0.1	0.0577350269189626	condition=EV fmo-4 OE	right
19	27	3	0	0.8	0.211111111111111	0.0863050385017114	condition=EV fmo-4 OE	right
21	24	2	0	0.733333333333333	0.294444444444444	0.104502544911615	condition=EV fmo-4 OE	right
24	22	2	0	0.666666666666667	0.385353535353535	0.122690722134817	condition=EV fmo-4 OE	right
26	20	3	0	0.566666666666667	0.535353535353535	0.150176607026403	condition=EV fmo-4 OE	right
28	17	3	0	0.466666666666667	0.71182412358883	0.181476268793837	condition=EV fmo-4 OE	right
31	14	5	0	0.3	1.06896698073169	0.241751608509573	condition=EV fmo-4 OE	right
33	9	4	0	0.166666666666667	1.51341142517613	0.328369542233059	condition=EV fmo-4 OE	right
35	5	3	0	0.0666666666666667	2.11341142517613	0.477311801934908	condition=EV fmo-4 OE	right
38	2	2	0	0	3.11341142517613	0.85312751465789	condition=EV fmo-4 OE	right
12	115	1	0	0.991304347826087	0.00869565217391304	0.00869565217391304	condition=EV WT	right
14	114	4	0	0.956521739130435	0.0437833714721587	0.0195806378373586	condition=EV WT	right
17	110	8	0	0.88695652173913	0.116510644199431	0.0323196287557761	condition=EV WT	right
19	102	9	0	0.808695652173913	0.204745938317078	0.0436990881601135	condition=EV WT	right
21	93	21	0	0.626086956521739	0.430552389929982	0.0658607369185499	condition=EV WT	right
24	72	33	0	0.339130434782609	0.888885723263315	0.103457128358539	condition=EV WT	right
26	39	27	0	0.104347826086957	1.58119341557101	0.168685674252842	condition=EV WT	right
28	12	11	0	0.00869565217391304	2.49786008223767	0.323795839360275	condition=EV WT	right
31	1	1	0	0	3.49786008223767	1.05111547680882	condition=EV WT	right
