# Supplementary material for: fmo-4 promotes longevity and stress resistance via ER to mitochondria calcium regulation in C. elegans
Source: eLife. 2025 Feb 14;13:RP99971. doi: 10.7554/eLife.99971 (PMC11828484; doi:10.7554/eLife.99971)
Supplement: Source data 3. [file elife-99971-data3.zip › Supplemental Data 3 Lifespan Assays Cox Regression and PQ Assays/CYC1 Replicates/Cox regression EV CYC1 rep 1/output/logrank_stats.csv]

condition1	condition2	chi_sq	p
EV WT	EV fmo-4 OE	27.9959991255196	1.21566531507966e-07
EV WT	EV fmo-4 KO	15.9394840018832	6.54001016131556e-05
EV WT	cyc-1 WT	104.489994273372	0
EV WT	cyc-1 fmo-4 OE	79.27450187813	0
EV WT	cyc-1 fmo-4 KO	62.0409222113341	3.33066907387547e-15
EV fmo-4 OE	EV WT	27.9959991255196	1.21566531507966e-07
EV fmo-4 OE	EV fmo-4 KO	34.5544590878803	4.14490952671542e-09
EV fmo-4 OE	cyc-1 WT	1.96153963139752	0.161348753346746
EV fmo-4 OE	cyc-1 fmo-4 OE	1.25615107688883	0.262380898573024
EV fmo-4 OE	cyc-1 fmo-4 KO	0.290298257353728	0.590029463344574
EV fmo-4 KO	EV WT	15.9394840018832	6.54001016131556e-05
EV fmo-4 KO	EV fmo-4 OE	34.5544590878803	4.14490952671542e-09
EV fmo-4 KO	cyc-1 WT	130.200604672122	0
EV fmo-4 KO	cyc-1 fmo-4 OE	104.692965137463	0
EV fmo-4 KO	cyc-1 fmo-4 KO	89.6423428515398	0
cyc-1 WT	EV WT	104.489994273372	0
cyc-1 WT	EV fmo-4 OE	1.96153963139752	0.161348753346746
cyc-1 WT	EV fmo-4 KO	130.200604672122	0
cyc-1 WT	cyc-1 fmo-4 OE	0.0963802483585226	0.756217495774069
cyc-1 WT	cyc-1 fmo-4 KO	9.35683429274707	0.0022215552267878
cyc-1 fmo-4 OE	EV WT	79.27450187813	0
cyc-1 fmo-4 OE	EV fmo-4 OE	1.25615107688883	0.262380898573024
cyc-1 fmo-4 OE	EV fmo-4 KO	104.692965137463	0
cyc-1 fmo-4 OE	cyc-1 WT	0.0963802483585226	0.756217495774069
cyc-1 fmo-4 OE	cyc-1 fmo-4 KO	5.67433215375073	0.017214891893696
cyc-1 fmo-4 KO	EV WT	62.0409222113341	3.33066907387547e-15
cyc-1 fmo-4 KO	EV fmo-4 OE	0.290298257353728	0.590029463344574
cyc-1 fmo-4 KO	EV fmo-4 KO	89.6423428515398	0
cyc-1 fmo-4 KO	cyc-1 WT	9.35683429274707	0.0022215552267878
cyc-1 fmo-4 KO	cyc-1 fmo-4 OE	5.67433215375073	0.017214891893696
