# Supplementary material for: fmo-4 promotes longevity and stress resistance via ER to mitochondria calcium regulation in C. elegans
Source: eLife. 2025 Feb 14;13:RP99971. doi: 10.7554/eLife.99971 (PMC11828484; doi:10.7554/eLife.99971)
Supplement: Source data 3. [file elife-99971-data3.zip › Supplemental Data 3 Lifespan Assays Cox Regression and PQ Assays/CYC1 Replicates/Cox regression EV CYC1 rep 1/output/n_median_conf_intervals.csv]

	records	n.max	n.start	events	rmean	se(rmean)	median	0.95LCL	0.95UCL
condition=cyc-1 fmo-4 KO	119	119	119	119	27.4453781512605	0.514282621920674	28	26	28
condition=cyc-1 fmo-4 OE	85	85	85	85	29.2235294117647	0.622391074243342	28	28	31
condition=cyc-1 WT	111	111	111	111	29.6486486486486	0.537476095568112	31	28	31
condition=EV fmo-4 KO	89	89	89	89	21.1460674157303	0.384509604370933	21	21	21
condition=EV fmo-4 OE	30	30	30	30	27.3	1.26942681728583	28	26	33
condition=EV WT	115	115	115	115	23.0347826086957	0.345192296707581	24	24	24
