# Supplementary material for: fmo-4 promotes longevity and stress resistance via ER to mitochondria calcium regulation in C. elegans
Source: eLife. 2025 Feb 14;13:RP99971. doi: 10.7554/eLife.99971 (PMC11828484; doi:10.7554/eLife.99971)
Supplement: Source data 3. [file elife-99971-data3.zip › Supplemental Data 3 Lifespan Assays Cox Regression and PQ Assays/CYC1 Replicates/Cox regression EV CYC1 rep 2/output/cox_regression_cyc1_rep2.csv]

term	estimate	std.error	statistic	p.value	exp_coef_haz_ratio
RNAicyc-1	-1.19331137805322	0.133706856257736	-8.92483311217016	4.46371704889173e-19	0.303215538537274
genotypefmo-4 KO	0.0268935387401743	0.128834715707351	0.208744503315885	0.834647696732308	1.02725843371479
genotypefmo-4 OE	-0.872467516761192	0.132628560402052	-6.57827781675667	4.75928368220254e-11	0.417919053651712
RNAicyc-1:genotypefmo-4 KO	-0.153074902604938	0.182855756156773	-0.83713472204669	0.40251684507194	0.858065448067021
RNAicyc-1:genotypefmo-4 OE	0.751462924060286	0.18481961884633	4.06592616493327	4.78420820421799e-05	2.1200992933231
