# Supplementary material for: fmo-4 promotes longevity and stress resistance via ER to mitochondria calcium regulation in C. elegans
Source: eLife. 2025 Feb 14;13:RP99971. doi: 10.7554/eLife.99971 (PMC11828484; doi:10.7554/eLife.99971)
Supplement: Source data 3. [file elife-99971-data3.zip › Supplemental Data 3 Lifespan Assays Cox Regression and PQ Assays/CYC1 Replicates/Cox regression EV CYC1 rep 2/output/data_formatted_to_plot.csv]

condition	time	n	total_dead	survival	RNAi	genotype
EV WT	0	121	0	100	EV	WT
EV WT	10	121	0	100	EV	WT
EV WT	14	121	3	97.5206611570248	EV	WT
EV WT	16	121	8	93.3884297520661	EV	WT
EV WT	18	121	26	78.5123966942149	EV	WT
EV WT	21	121	50	58.6776859504132	EV	WT
EV WT	23	121	76	37.1900826446281	EV	WT
EV WT	25	121	94	22.3140495867769	EV	WT
EV WT	28	121	108	10.7438016528926	EV	WT
EV WT	30	121	117	3.30578512396694	EV	WT
EV WT	32	121	121	0	EV	WT
EV fmo-4 OE	0	119	0	100	EV	fmo-4 OE
EV fmo-4 OE	10	119	0	100	EV	fmo-4 OE
EV fmo-4 OE	14	119	1	99.1596638655462	EV	fmo-4 OE
EV fmo-4 OE	16	119	6	94.9579831932773	EV	fmo-4 OE
EV fmo-4 OE	18	119	12	89.9159663865546	EV	fmo-4 OE
EV fmo-4 OE	21	119	22	81.5126050420168	EV	fmo-4 OE
EV fmo-4 OE	23	119	40	66.3865546218487	EV	fmo-4 OE
EV fmo-4 OE	25	119	63	47.0588235294118	EV	fmo-4 OE
EV fmo-4 OE	28	119	83	30.2521008403361	EV	fmo-4 OE
EV fmo-4 OE	30	119	93	21.8487394957983	EV	fmo-4 OE
EV fmo-4 OE	32	119	105	11.7647058823529	EV	fmo-4 OE
EV fmo-4 OE	35	119	111	6.72268907563025	EV	fmo-4 OE
EV fmo-4 OE	37	119	114	4.20168067226891	EV	fmo-4 OE
EV fmo-4 OE	39	119	117	1.68067226890756	EV	fmo-4 OE
EV fmo-4 OE	42	119	119	0	EV	fmo-4 OE
EV fmo-4 KO	0	120	0	100	EV	fmo-4 KO
EV fmo-4 KO	10	120	0	100	EV	fmo-4 KO
EV fmo-4 KO	14	120	4	96.6666666666667	EV	fmo-4 KO
EV fmo-4 KO	16	120	13	89.1666666666667	EV	fmo-4 KO
EV fmo-4 KO	18	120	29	75.8333333333333	EV	fmo-4 KO
EV fmo-4 KO	21	120	49	59.1666666666667	EV	fmo-4 KO
EV fmo-4 KO	23	120	77	35.8333333333333	EV	fmo-4 KO
EV fmo-4 KO	25	120	94	21.6666666666667	EV	fmo-4 KO
EV fmo-4 KO	28	120	108	10	EV	fmo-4 KO
EV fmo-4 KO	30	120	116	3.33333333333333	EV	fmo-4 KO
EV fmo-4 KO	32	120	120	0	EV	fmo-4 KO
cyc-1 WT	0	120	0	100	cyc-1	WT
cyc-1 WT	10	120	0	100	cyc-1	WT
cyc-1 WT	14	120	1	99.1666666666667	cyc-1	WT
cyc-1 WT	16	120	3	97.5	cyc-1	WT
cyc-1 WT	18	120	5	95.8333333333333	cyc-1	WT
cyc-1 WT	21	120	9	92.5	cyc-1	WT
cyc-1 WT	23	120	24	80	cyc-1	WT
cyc-1 WT	25	120	41	65.8333333333333	cyc-1	WT
cyc-1 WT	28	120	58	51.6666666666667	cyc-1	WT
cyc-1 WT	30	120	79	34.1666666666667	cyc-1	WT
cyc-1 WT	32	120	94	21.6666666666667	cyc-1	WT
cyc-1 WT	35	120	106	11.6666666666667	cyc-1	WT
cyc-1 WT	37	120	114	5	cyc-1	WT
cyc-1 WT	39	120	118	1.66666666666667	cyc-1	WT
cyc-1 WT	42	120	120	0	cyc-1	WT
cyc-1 fmo-4 OE	0	118	0	100	cyc-1	fmo-4 OE
cyc-1 fmo-4 OE	10	118	0	100	cyc-1	fmo-4 OE
cyc-1 fmo-4 OE	16	118	3	97.4576271186441	cyc-1	fmo-4 OE
cyc-1 fmo-4 OE	18	118	4	96.6101694915254	cyc-1	fmo-4 OE
cyc-1 fmo-4 OE	21	118	7	94.0677966101695	cyc-1	fmo-4 OE
cyc-1 fmo-4 OE	23	118	19	83.8983050847458	cyc-1	fmo-4 OE
cyc-1 fmo-4 OE	25	118	39	66.9491525423729	cyc-1	fmo-4 OE
cyc-1 fmo-4 OE	28	118	55	53.3898305084746	cyc-1	fmo-4 OE
cyc-1 fmo-4 OE	30	118	67	43.2203389830509	cyc-1	fmo-4 OE
cyc-1 fmo-4 OE	32	118	89	24.5762711864407	cyc-1	fmo-4 OE
cyc-1 fmo-4 OE	35	118	103	12.7118644067797	cyc-1	fmo-4 OE
cyc-1 fmo-4 OE	37	118	108	8.47457627118644	cyc-1	fmo-4 OE
cyc-1 fmo-4 OE	39	118	114	3.38983050847458	cyc-1	fmo-4 OE
cyc-1 fmo-4 OE	42	118	118	0	cyc-1	fmo-4 OE
cyc-1 fmo-4 KO	0	119	0	100	cyc-1	fmo-4 KO
cyc-1 fmo-4 KO	10	119	0	100	cyc-1	fmo-4 KO
cyc-1 fmo-4 KO	16	119	2	98.3193277310924	cyc-1	fmo-4 KO
cyc-1 fmo-4 KO	18	119	4	96.6386554621849	cyc-1	fmo-4 KO
cyc-1 fmo-4 KO	21	119	10	91.5966386554622	cyc-1	fmo-4 KO
cyc-1 fmo-4 KO	23	119	23	80.672268907563	cyc-1	fmo-4 KO
cyc-1 fmo-4 KO	25	119	39	67.2268907563025	cyc-1	fmo-4 KO
cyc-1 fmo-4 KO	28	119	60	49.5798319327731	cyc-1	fmo-4 KO
cyc-1 fmo-4 KO	30	119	75	36.9747899159664	cyc-1	fmo-4 KO
cyc-1 fmo-4 KO	32	119	89	25.2100840336134	cyc-1	fmo-4 KO
cyc-1 fmo-4 KO	35	119	95	20.1680672268908	cyc-1	fmo-4 KO
cyc-1 fmo-4 KO	37	119	106	10.9243697478992	cyc-1	fmo-4 KO
cyc-1 fmo-4 KO	39	119	116	2.52100840336134	cyc-1	fmo-4 KO
cyc-1 fmo-4 KO	42	119	119	0	cyc-1	fmo-4 KO
