# Supplementary material for: fmo-4 promotes longevity and stress resistance via ER to mitochondria calcium regulation in C. elegans
Source: eLife. 2025 Feb 14;13:RP99971. doi: 10.7554/eLife.99971 (PMC11828484; doi:10.7554/eLife.99971)
Supplement: Source data 3. [file elife-99971-data3.zip › Supplemental Data 3 Lifespan Assays Cox Regression and PQ Assays/CYC1 Replicates/Cox regression EV CYC1 rep 2/output/full_output_hazard_ratios.csv]

time	n.risk	n.event	n.censor	surv	cumhaz	std.chaz	strata	type
16	119	2	0	0.983193277310924	0.0168067226890756	0.0118841475829672	condition=cyc-1 fmo-4 KO	right
18	117	2	0	0.966386554621849	0.0339007397830927	0.016950978555205	condition=cyc-1 fmo-4 KO	right
21	115	6	0	0.915966386554622	0.086074652826571	0.0272217169619606	condition=cyc-1 fmo-4 KO	right
23	109	13	0	0.80672268907563	0.205340707872443	0.0428393028141638	condition=cyc-1 fmo-4 KO	right
25	96	16	0	0.672268907563025	0.372007374539109	0.0597604967910637	condition=cyc-1 fmo-4 KO	right
28	80	21	0	0.495798319327731	0.634507374539109	0.08278023300713	condition=cyc-1 fmo-4 KO	right
30	59	15	0	0.369747899159664	0.888744662674702	0.10564882183576	condition=cyc-1 fmo-4 KO	right
32	44	14	0	0.252100840336134	1.20692648085652	0.135621084326744	condition=cyc-1 fmo-4 KO	right
35	30	6	0	0.201680672268908	1.40692648085652	0.158302701116022	condition=cyc-1 fmo-4 KO	right
37	24	11	0	0.109243697478992	1.86525981418985	0.210135592898611	condition=cyc-1 fmo-4 KO	right
39	13	10	0	0.0252100840336134	2.63449058342062	0.321447608539847	condition=cyc-1 fmo-4 KO	right
42	3	3	0	0	3.63449058342062	0.660803978778367	condition=cyc-1 fmo-4 KO	right
16	118	3	0	0.974576271186441	0.0254237288135593	0.0146783966743125	condition=cyc-1 fmo-4 OE	right
18	115	1	0	0.966101694915254	0.0341193809874724	0.0170607648028495	condition=cyc-1 fmo-4 OE	right
21	114	3	0	0.940677966101695	0.0604351704611566	0.0228453486337862	condition=cyc-1 fmo-4 OE	right
23	111	12	0	0.838983050847458	0.168543278569265	0.0386763089512443	condition=cyc-1 fmo-4 OE	right
25	99	20	0	0.669491525423729	0.370563480589467	0.0594681845637334	condition=cyc-1 fmo-4 OE	right
28	79	16	0	0.533898305084746	0.573095126159087	0.0781034998663786	condition=cyc-1 fmo-4 OE	right
30	63	12	0	0.432203389830508	0.763571316635277	0.0955174763393463	condition=cyc-1 fmo-4 OE	right
32	51	22	0	0.245762711864407	1.19494386565489	0.132596657428202	condition=cyc-1 fmo-4 OE	right
35	29	14	0	0.127118644067797	1.67770248634454	0.185010060673549	condition=cyc-1 fmo-4 OE	right
37	15	5	0	0.0847457627118644	2.01103581967787	0.237594075626166	condition=cyc-1 fmo-4 OE	right
39	10	6	0	0.0338983050847458	2.61103581967787	0.341249094903785	condition=cyc-1 fmo-4 OE	right
42	4	4	0	0	3.61103581967787	0.6053519181209	condition=cyc-1 fmo-4 OE	right
14	120	1	0	0.991666666666667	0.00833333333333333	0.00833333333333333	condition=cyc-1 WT	right
16	119	2	0	0.975	0.025140056022409	0.0145147307318527	condition=cyc-1 WT	right
18	117	2	0	0.958333333333333	0.0422340731164261	0.0188886240479148	condition=cyc-1 WT	right
21	115	4	0	0.925	0.0770166818120782	0.025675622394446	condition=cyc-1 WT	right
23	111	15	0	0.8	0.212151816947213	0.0433205636529381	condition=cyc-1 WT	right
25	96	17	0	0.658333333333333	0.389235150280547	0.0610023711896826	condition=cyc-1 WT	right
28	79	17	0	0.516666666666666	0.604425023698268	0.0802820760761043	condition=cyc-1 WT	right
30	62	21	0	0.341666666666667	0.943134701117623	0.109125024867373	condition=cyc-1 WT	right
32	41	15	0	0.216666666666667	1.30898835965421	0.144331323754103	condition=cyc-1 WT	right
35	26	12	0	0.116666666666667	1.77052682119267	0.196425584653712	condition=cyc-1 WT	right
37	14	8	0	0.05	2.34195539262124	0.281778879331232	condition=cyc-1 WT	right
39	6	4	0	0.0166666666666667	3.00862205928791	0.436475025572227	condition=cyc-1 WT	right
42	2	2	0	0	4.00862205928791	0.830969583046381	condition=cyc-1 WT	right
14	120	4	0	0.966666666666667	0.0333333333333333	0.0166666666666667	condition=EV fmo-4 KO	right
16	116	9	0	0.891666666666667	0.110919540229885	0.0307672616421245	condition=EV fmo-4 KO	right
18	107	16	0	0.758333333333333	0.260452250510259	0.0484161786409469	condition=EV fmo-4 KO	right
21	91	20	0	0.591666666666667	0.480232470290479	0.068987633707239	condition=EV fmo-4 KO	right
23	71	28	0	0.358333333333333	0.874598667473577	0.101556620099215	condition=EV fmo-4 KO	right
25	43	17	0	0.216666666666667	1.26994750468288	0.139670705915177	condition=EV fmo-4 KO	right
28	26	14	0	0.1	1.80840904314442	0.200544172845888	condition=EV fmo-4 KO	right
30	12	8	0	0.0333333333333333	2.47507570981108	0.30947297267774	condition=EV fmo-4 KO	right
32	4	4	0	0	3.47507570981108	0.588025102200575	condition=EV fmo-4 KO	right
14	119	1	0	0.991596638655462	0.00840336134453781	0.00840336134453781	condition=EV fmo-4 OE	right
16	118	5	0	0.949579831932773	0.05077624270047	0.0207294162186892	condition=EV fmo-4 OE	right
18	113	6	0	0.899159663865546	0.103873587833213	0.0299932776933754	condition=EV fmo-4 OE	right
21	107	10	0	0.815126050420168	0.197331531758447	0.0421074273147285	condition=EV fmo-4 OE	right
23	97	18	0	0.663865546218487	0.382898542067725	0.060713239058845	condition=EV fmo-4 OE	right
25	79	23	0	0.470588235294118	0.674037782574054	0.0858568823034516	condition=EV fmo-4 OE	right
28	56	20	0	0.302521008403361	1.03118063971691	0.117255939121551	condition=EV fmo-4 OE	right
30	36	10	0	0.218487394957983	1.30895841749469	0.146509401206861	condition=EV fmo-4 OE	right
32	26	12	0	0.117647058823529	1.77049687903315	0.198031522571367	condition=EV fmo-4 OE	right
35	14	6	0	0.0672268907563025	2.19906830760458	0.264251260791492	condition=EV fmo-4 OE	right
37	8	3	0	0.0420168067226891	2.57406830760458	0.341619274675615	condition=EV fmo-4 OE	right
39	5	3	0	0.0168067226890756	3.17406830760458	0.486522074350068	condition=EV fmo-4 OE	right
42	2	2	0	0	4.17406830760458	0.858314469661262	condition=EV fmo-4 OE	right
14	121	3	0	0.975206611570248	0.0247933884297521	0.0143144694840403	condition=EV WT	right
16	118	5	0	0.933884297520661	0.0671662697856843	0.0237486052535786	condition=EV WT	right
18	113	18	0	0.785123966942149	0.226458305183914	0.0444258965195204	condition=EV WT	right
21	95	24	0	0.586776859504132	0.479089884131283	0.0680657039922198	condition=EV WT	right
23	71	26	0	0.371900826446281	0.845287067229874	0.098947697619308	condition=EV WT	right
25	45	18	0	0.223140495867769	1.24528706722987	0.136673098132189	condition=EV WT	right
28	27	14	0	0.107438016528926	1.76380558574839	0.194637933938405	condition=EV WT	right
30	13	9	0	0.0330578512396694	2.45611327805609	0.301891310238691	condition=EV WT	right
32	4	4	0	0	3.45611327805609	0.584070512179508	condition=EV WT	right
