# Supplementary material for: fmo-4 promotes longevity and stress resistance via ER to mitochondria calcium regulation in C. elegans
Source: eLife. 2025 Feb 14;13:RP99971. doi: 10.7554/eLife.99971 (PMC11828484; doi:10.7554/eLife.99971)
Supplement: Source data 3. [file elife-99971-data3.zip › Supplemental Data 3 Lifespan Assays Cox Regression and PQ Assays/CYC1 Replicates/Cox regression EV CYC1 rep 2/output/logrank_stats.csv]

condition1	condition2	chi_sq	p
EV WT	EV fmo-4 OE	31.0199060596765	2.55395611326037e-08
EV WT	EV fmo-4 KO	0.0584024385906962	0.809039004010403
EV WT	cyc-1 WT	75.7970313423253	0
EV WT	cyc-1 fmo-4 OE	87.1852665134621	0
EV WT	cyc-1 fmo-4 KO	78.2127938310331	0
EV fmo-4 OE	EV WT	31.0199060596765	2.55395611326037e-08
EV fmo-4 OE	EV fmo-4 KO	32.7366232457536	1.05530040261925e-08
EV fmo-4 OE	cyc-1 WT	7.48896489967907	0.00620782296524103
EV fmo-4 OE	cyc-1 fmo-4 OE	12.9312087357677	0.000323149051916882
EV fmo-4 OE	cyc-1 fmo-4 KO	11.9832358861071	0.000536812863925817
EV fmo-4 KO	EV WT	0.0584024385906962	0.809039004010403
EV fmo-4 KO	EV fmo-4 OE	32.7366232457536	1.05530040261925e-08
EV fmo-4 KO	cyc-1 WT	77.817216697937	0
EV fmo-4 KO	cyc-1 fmo-4 OE	89.0841273450138	0
EV fmo-4 KO	cyc-1 fmo-4 KO	80.166636433225	0
cyc-1 WT	EV WT	75.7970313423253	0
cyc-1 WT	EV fmo-4 OE	7.48896489967907	0.00620782296524103
cyc-1 WT	EV fmo-4 KO	77.817216697937	0
cyc-1 WT	cyc-1 fmo-4 OE	1.02947801515062	0.310281298425975
cyc-1 WT	cyc-1 fmo-4 KO	1.08569977749143	0.297425966977265
cyc-1 fmo-4 OE	EV WT	87.1852665134621	0
cyc-1 fmo-4 OE	EV fmo-4 OE	12.9312087357677	0.000323149051916882
cyc-1 fmo-4 OE	EV fmo-4 KO	89.0841273450138	0
cyc-1 fmo-4 OE	cyc-1 WT	1.02947801515062	0.310281298425975
cyc-1 fmo-4 OE	cyc-1 fmo-4 KO	8.31031914131377e-05	0.992726509139323
cyc-1 fmo-4 KO	EV WT	78.2127938310331	0
cyc-1 fmo-4 KO	EV fmo-4 OE	11.9832358861071	0.000536812863925817
cyc-1 fmo-4 KO	EV fmo-4 KO	80.166636433225	0
cyc-1 fmo-4 KO	cyc-1 WT	1.08569977749143	0.297425966977265
cyc-1 fmo-4 KO	cyc-1 fmo-4 OE	8.31031914131377e-05	0.992726509139323
