# Supplementary material for: fmo-4 promotes longevity and stress resistance via ER to mitochondria calcium regulation in C. elegans
Source: eLife. 2025 Feb 14;13:RP99971. doi: 10.7554/eLife.99971 (PMC11828484; doi:10.7554/eLife.99971)
Supplement: Source data 3. [file elife-99971-data3.zip › Supplemental Data 3 Lifespan Assays Cox Regression and PQ Assays/CYC1 Replicates/Cox regression EV CYC1 rep 2/output/n_median_conf_intervals.csv]

	records	n.max	n.start	events	rmean	se(rmean)	median	0.95LCL	0.95UCL
condition=cyc-1 fmo-4 KO	119	119	119	119	29.5126050420168	0.547556931090829	28	28	30
condition=cyc-1 fmo-4 OE	118	118	118	118	29.6101694915254	0.526111345892757	30	28	32
condition=cyc-1 WT	120	120	120	120	28.9833333333333	0.50880897601563	30	28	30
condition=EV fmo-4 KO	120	120	120	120	22.8083333333333	0.406081517769615	23	23	23
condition=EV fmo-4 OE	119	119	119	119	26.6134453781513	0.528692220596643	25	25	28
condition=EV WT	121	121	121	121	23.0413223140496	0.38946524439073	23	23	23
