# Supplementary material for: fmo-4 promotes longevity and stress resistance via ER to mitochondria calcium regulation in C. elegans
Source: eLife. 2025 Feb 14;13:RP99971. doi: 10.7554/eLife.99971 (PMC11828484; doi:10.7554/eLife.99971)
Supplement: Source data 3. [file elife-99971-data3.zip › Supplemental Data 3 Lifespan Assays Cox Regression and PQ Assays/CYC1 Replicates/Cox regression EV CYC1 rep 3/output/cox_regression_cyc1_rep3.csv]

term	estimate	std.error	statistic	p.value	exp_coef_haz_ratio
RNAicyc-1	-1.37377742243893	0.138609699651937	-9.91112040418979	3.7244580091251e-23	0.25314890085731
genotypefmo-4 KO	0.304419727816123	0.12996607200535	2.34230151853471	0.0191652247628112	1.3558380196074
genotypefmo-4 OE	-1.21276972246594	0.137918597317275	-8.79337338151739	1.45135147027116e-18	0.297372498460225
RNAicyc-1:genotypefmo-4 KO	-0.00969976146340035	0.184398539479705	-0.0526021599236577	0.958048895985075	0.990347129489999
RNAicyc-1:genotypefmo-4 OE	1.30048478066015	0.191063486599388	6.80655840530609	9.99611597871976e-12	3.67107590291464
