# Supplementary material for: fmo-4 promotes longevity and stress resistance via ER to mitochondria calcium regulation in C. elegans
Source: eLife. 2025 Feb 14;13:RP99971. doi: 10.7554/eLife.99971 (PMC11828484; doi:10.7554/eLife.99971)
Supplement: Source data 3. [file elife-99971-data3.zip › Supplemental Data 3 Lifespan Assays Cox Regression and PQ Assays/CYC1 Replicates/Cox regression EV CYC1 rep 3/output/data_formatted_to_plot.csv]

condition	time	n	total_dead	survival	RNAi	genotype
EV WT	0	118	0	100	EV	WT
EV WT	10	118	0	100	EV	WT
EV WT	12	118	2	98.3050847457627	EV	WT
EV WT	14	118	7	94.0677966101695	EV	WT
EV WT	17	118	17	85.5932203389831	EV	WT
EV WT	19	118	27	77.1186440677966	EV	WT
EV WT	21	118	50	57.6271186440678	EV	WT
EV WT	24	118	77	34.7457627118644	EV	WT
EV WT	26	118	101	14.4067796610169	EV	WT
EV WT	28	118	114	3.38983050847458	EV	WT
EV WT	31	118	118	0	EV	WT
EV fmo-4 OE	0	116	0	100	EV	fmo-4 OE
EV fmo-4 OE	10	116	0	100	EV	fmo-4 OE
EV fmo-4 OE	14	116	2	98.2758620689655	EV	fmo-4 OE
EV fmo-4 OE	17	116	4	96.551724137931	EV	fmo-4 OE
EV fmo-4 OE	19	116	8	93.1034482758621	EV	fmo-4 OE
EV fmo-4 OE	21	116	19	83.6206896551724	EV	fmo-4 OE
EV fmo-4 OE	24	116	34	70.6896551724138	EV	fmo-4 OE
EV fmo-4 OE	26	116	56	51.7241379310345	EV	fmo-4 OE
EV fmo-4 OE	28	116	74	36.2068965517241	EV	fmo-4 OE
EV fmo-4 OE	31	116	86	25.8620689655172	EV	fmo-4 OE
EV fmo-4 OE	33	116	98	15.5172413793103	EV	fmo-4 OE
EV fmo-4 OE	35	116	106	8.62068965517241	EV	fmo-4 OE
EV fmo-4 OE	38	116	112	3.44827586206897	EV	fmo-4 OE
EV fmo-4 OE	40	116	116	0	EV	fmo-4 OE
EV fmo-4 KO	0	120	0	100	EV	fmo-4 KO
EV fmo-4 KO	10	120	0	100	EV	fmo-4 KO
EV fmo-4 KO	12	120	4	96.6666666666667	EV	fmo-4 KO
EV fmo-4 KO	14	120	8	93.3333333333333	EV	fmo-4 KO
EV fmo-4 KO	17	120	20	83.3333333333333	EV	fmo-4 KO
EV fmo-4 KO	19	120	45	62.5	EV	fmo-4 KO
EV fmo-4 KO	21	120	72	40	EV	fmo-4 KO
EV fmo-4 KO	24	120	95	20.8333333333333	EV	fmo-4 KO
EV fmo-4 KO	26	120	111	7.5	EV	fmo-4 KO
EV fmo-4 KO	28	120	116	3.33333333333333	EV	fmo-4 KO
EV fmo-4 KO	31	120	120	0	EV	fmo-4 KO
cyc-1 WT	0	120	0	100	cyc-1	WT
cyc-1 WT	10	120	0	100	cyc-1	WT
cyc-1 WT	14	120	3	97.5	cyc-1	WT
cyc-1 WT	17	120	6	95	cyc-1	WT
cyc-1 WT	19	120	8	93.3333333333333	cyc-1	WT
cyc-1 WT	21	120	16	86.6666666666667	cyc-1	WT
cyc-1 WT	24	120	31	74.1666666666667	cyc-1	WT
cyc-1 WT	26	120	49	59.1666666666667	cyc-1	WT
cyc-1 WT	28	120	71	40.8333333333333	cyc-1	WT
cyc-1 WT	31	120	81	32.5	cyc-1	WT
cyc-1 WT	33	120	93	22.5	cyc-1	WT
cyc-1 WT	35	120	106	11.6666666666667	cyc-1	WT
cyc-1 WT	38	120	114	5	cyc-1	WT
cyc-1 WT	40	120	120	0	cyc-1	WT
cyc-1 fmo-4 OE	0	119	0	100	cyc-1	fmo-4 OE
cyc-1 fmo-4 OE	10	119	0	100	cyc-1	fmo-4 OE
cyc-1 fmo-4 OE	14	119	1	99.1596638655462	cyc-1	fmo-4 OE
cyc-1 fmo-4 OE	17	119	4	96.6386554621849	cyc-1	fmo-4 OE
cyc-1 fmo-4 OE	19	119	7	94.1176470588235	cyc-1	fmo-4 OE
cyc-1 fmo-4 OE	21	119	12	89.9159663865546	cyc-1	fmo-4 OE
cyc-1 fmo-4 OE	24	119	23	80.672268907563	cyc-1	fmo-4 OE
cyc-1 fmo-4 OE	26	119	40	66.3865546218487	cyc-1	fmo-4 OE
cyc-1 fmo-4 OE	28	119	66	44.5378151260504	cyc-1	fmo-4 OE
cyc-1 fmo-4 OE	31	119	91	23.5294117647059	cyc-1	fmo-4 OE
cyc-1 fmo-4 OE	33	119	102	14.2857142857143	cyc-1	fmo-4 OE
cyc-1 fmo-4 OE	35	119	110	7.56302521008403	cyc-1	fmo-4 OE
cyc-1 fmo-4 OE	38	119	115	3.36134453781513	cyc-1	fmo-4 OE
cyc-1 fmo-4 OE	40	119	119	0	cyc-1	fmo-4 OE
cyc-1 fmo-4 KO	0	119	0	100	cyc-1	fmo-4 KO
cyc-1 fmo-4 KO	10	119	0	100	cyc-1	fmo-4 KO
cyc-1 fmo-4 KO	14	119	4	96.6386554621849	cyc-1	fmo-4 KO
cyc-1 fmo-4 KO	17	119	6	94.9579831932773	cyc-1	fmo-4 KO
cyc-1 fmo-4 KO	19	119	11	90.7563025210084	cyc-1	fmo-4 KO
cyc-1 fmo-4 KO	21	119	25	78.9915966386555	cyc-1	fmo-4 KO
cyc-1 fmo-4 KO	24	119	34	71.4285714285714	cyc-1	fmo-4 KO
cyc-1 fmo-4 KO	26	119	55	53.781512605042	cyc-1	fmo-4 KO
cyc-1 fmo-4 KO	28	119	73	38.655462184874	cyc-1	fmo-4 KO
cyc-1 fmo-4 KO	31	119	95	20.1680672268908	cyc-1	fmo-4 KO
cyc-1 fmo-4 KO	33	119	103	13.4453781512605	cyc-1	fmo-4 KO
cyc-1 fmo-4 KO	35	119	114	4.20168067226891	cyc-1	fmo-4 KO
cyc-1 fmo-4 KO	38	119	119	0	cyc-1	fmo-4 KO
