# Supplementary material for: fmo-4 promotes longevity and stress resistance via ER to mitochondria calcium regulation in C. elegans
Source: eLife. 2025 Feb 14;13:RP99971. doi: 10.7554/eLife.99971 (PMC11828484; doi:10.7554/eLife.99971)
Supplement: Source data 3. [file elife-99971-data3.zip › Supplemental Data 3 Lifespan Assays Cox Regression and PQ Assays/CYC1 Replicates/Cox regression EV CYC1 rep 3/output/full_output_hazard_ratios.csv]

time	n.risk	n.event	n.censor	surv	cumhaz	std.chaz	strata	type
14	119	4	0	0.966386554621849	0.0336134453781513	0.0168067226890756	condition=cyc-1 fmo-4 KO	right
17	115	2	0	0.949579831932773	0.0510047497259773	0.0208253369962372	condition=cyc-1 fmo-4 KO	right
19	113	5	0	0.907563025210084	0.0952525373365968	0.0287274781819384	condition=cyc-1 fmo-4 KO	right
21	108	14	0	0.789915966386555	0.224882166966226	0.0450060257200771	condition=cyc-1 fmo-4 KO	right
24	94	9	0	0.714285714285714	0.32062684781729	0.0551733883833685	condition=cyc-1 fmo-4 KO	right
26	85	21	0	0.53781512605042	0.567685671346702	0.0771406324848694	condition=cyc-1 fmo-4 KO	right
28	64	18	0	0.386554621848739	0.848935671346702	0.101711397739711	condition=cyc-1 fmo-4 KO	right
31	46	22	0	0.201680672268908	1.32719654091192	0.144021470119897	condition=cyc-1 fmo-4 KO	right
33	24	8	0	0.134453781512605	1.66052987424525	0.186094257687832	condition=cyc-1 fmo-4 KO	right
35	16	11	0	0.0420168067226891	2.34802987424525	0.278567447388214	condition=cyc-1 fmo-4 KO	right
38	5	5	0	0	3.34802987424525	0.526877426679475	condition=cyc-1 fmo-4 KO	right
14	119	1	0	0.991596638655462	0.00840336134453781	0.00840336134453781	condition=cyc-1 fmo-4 OE	right
17	118	3	0	0.966386554621849	0.0338270901580971	0.0169136575232958	condition=cyc-1 fmo-4 OE	right
19	115	3	0	0.941176470588235	0.0599140466798363	0.0226476248424504	condition=cyc-1 fmo-4 OE	right
21	112	5	0	0.899159663865546	0.104556903822693	0.0301912545247773	condition=cyc-1 fmo-4 OE	right
24	107	11	0	0.80672268907563	0.20736064214045	0.0432700179209626	condition=cyc-1 fmo-4 OE	right
26	96	17	0	0.663865546218487	0.384443975473784	0.0609664867483438	condition=cyc-1 fmo-4 OE	right
28	79	26	0	0.445378151260504	0.713557899524417	0.0887857620626843	condition=cyc-1 fmo-4 OE	right
31	53	25	0	0.235294117647059	1.18525601273196	0.129548739651121	condition=cyc-1 fmo-4 OE	right
33	28	11	0	0.142857142857143	1.57811315558911	0.175537711589538	condition=cyc-1 fmo-4 OE	right
35	17	8	0	0.0756302521008403	2.04870139088322	0.241857704218298	condition=cyc-1 fmo-4 OE	right
38	9	5	0	0.0336134453781513	2.60425694643878	0.346732669576252	condition=cyc-1 fmo-4 OE	right
40	4	4	0	0	3.60425694643878	0.608459977444264	condition=cyc-1 fmo-4 OE	right
14	120	3	0	0.975	0.025	0.0144337567297406	condition=cyc-1 WT	right
17	117	3	0	0.95	0.0506410256410256	0.0206757683930065	condition=cyc-1 WT	right
19	114	2	0	0.933333333333333	0.0681848852901484	0.0241118415790936	condition=cyc-1 WT	right
21	112	8	0	0.866666666666667	0.13961345671872	0.0349161281698891	condition=cyc-1 WT	right
24	104	15	0	0.741666666666667	0.283844225949489	0.0510487054282746	condition=cyc-1 WT	right
26	89	18	0	0.591666666666667	0.486091416960725	0.0698456202946441	condition=cyc-1 WT	right
28	71	22	0	0.408333333333333	0.795950571890302	0.0961385673081098	condition=cyc-1 WT	right
31	49	10	0	0.325	1.00003220454336	0.115790998798222	condition=cyc-1 WT	right
33	39	12	0	0.225	1.30772451223567	0.14593526562752	condition=cyc-1 WT	right
35	27	13	0	0.116666666666667	1.78920599371715	0.197812409155876	condition=cyc-1 WT	right
38	14	8	0	0.05	2.36063456514572	0.282747370892576	condition=cyc-1 WT	right
40	6	6	0	0	3.36063456514572	0.496601190507363	condition=cyc-1 WT	right
12	120	4	0	0.966666666666667	0.0333333333333333	0.0166666666666667	condition=EV fmo-4 KO	right
14	116	4	0	0.933333333333333	0.067816091954023	0.0239800529253162	condition=EV fmo-4 KO	right
17	112	12	0	0.833333333333333	0.17495894909688	0.0391366272353941	condition=EV fmo-4 KO	right
19	100	25	0	0.625	0.42495894909688	0.0634954769362526	condition=EV fmo-4 KO	right
21	75	27	0	0.4	0.78495894909688	0.0939769950113441	condition=EV fmo-4 KO	right
24	48	23	0	0.208333333333333	1.26412561576355	0.137165281614011	condition=EV fmo-4 KO	right
26	25	16	0	0.075	1.90412561576355	0.210747039078254	condition=EV fmo-4 KO	right
28	9	5	0	0.0333333333333333	2.4596811713191	0.325795502642347	condition=EV fmo-4 KO	right
31	4	4	0	0	3.4596811713191	0.59677693449226	condition=EV fmo-4 KO	right
14	116	2	0	0.982758620689655	0.0172413793103448	0.0121914962273543	condition=EV fmo-4 OE	right
17	114	2	0	0.96551724137931	0.0347852389594676	0.0173932770332578	condition=EV fmo-4 OE	right
19	112	4	0	0.931034482758621	0.0704995246737533	0.024927968970136	condition=EV fmo-4 OE	right
21	108	11	0	0.836206896551724	0.172351376525605	0.0395534617866505	condition=EV fmo-4 OE	right
24	97	15	0	0.706896551724138	0.326990551783337	0.0562022654430773	condition=EV fmo-4 OE	right
26	82	22	0	0.517241379310345	0.595283234710166	0.0801907515106741	condition=EV fmo-4 OE	right
28	60	18	0	0.362068965517241	0.895283234710166	0.106913781281211	condition=EV fmo-4 OE	right
31	42	12	0	0.258620689655172	1.18099752042445	0.135030654728036	condition=EV fmo-4 OE	right
33	30	12	0	0.155172413793103	1.58099752042445	0.177669949765331	condition=EV fmo-4 OE	right
35	18	8	0	0.0862068965517241	2.0254419648689	0.237187624201405	condition=EV fmo-4 OE	right
38	10	6	0	0.0344827586206897	2.6254419648689	0.340966228641939	condition=EV fmo-4 OE	right
40	4	4	0	0	3.6254419648689	0.605192505798202	condition=EV fmo-4 OE	right
12	118	2	0	0.983050847457627	0.0169491525423729	0.0119848606980771	condition=EV WT	right
14	116	5	0	0.940677966101695	0.0600526008182349	0.0226984214562664	condition=EV WT	right
17	111	10	0	0.855932203389831	0.150142690908325	0.0364258255891387	condition=EV WT	right
19	101	10	0	0.771186440677966	0.249152591898424	0.0480326640866116	condition=EV WT	right
21	91	23	0	0.576271186440678	0.501899844645677	0.0713062350509348	condition=EV WT	right
24	68	27	0	0.347457627118644	0.898958668175089	0.104516407817911	condition=EV WT	right
26	41	24	0	0.144067796610169	1.48432452183363	0.158747899028778	condition=EV WT	right
28	17	13	0	0.0338983050847458	2.24903040418657	0.264921864722391	condition=EV WT	right
31	4	4	0	0	3.24903040418657	0.565847677743745	condition=EV WT	right
