# Supplementary material for: fmo-4 promotes longevity and stress resistance via ER to mitochondria calcium regulation in C. elegans
Source: eLife. 2025 Feb 14;13:RP99971. doi: 10.7554/eLife.99971 (PMC11828484; doi:10.7554/eLife.99971)
Supplement: Source data 3. [file elife-99971-data3.zip › Supplemental Data 3 Lifespan Assays Cox Regression and PQ Assays/CYC1 Replicates/Cox regression EV CYC1 rep 3/output/logrank_stats.csv]

condition1	condition2	chi_sq	p
EV WT	EV fmo-4 OE	59.0942515322611	1.49880108324396e-14
EV WT	EV fmo-4 KO	6.43483971221888	0.0111903255167667
EV WT	cyc-1 WT	74.9462449048756	0
EV WT	cyc-1 fmo-4 OE	89.2551605442474	0
EV WT	cyc-1 fmo-4 KO	57.8942320465541	2.76445533131664e-14
EV fmo-4 OE	EV WT	59.0942515322611	1.49880108324396e-14
EV fmo-4 OE	EV fmo-4 KO	85.8303973133609	0
EV fmo-4 OE	cyc-1 WT	1.52602259788418	0.216710364771516
EV fmo-4 OE	cyc-1 fmo-4 OE	0.653528303184897	0.41885403654342
EV fmo-4 OE	cyc-1 fmo-4 KO	0.704014213618593	0.401438138766205
EV fmo-4 KO	EV WT	6.43483971221888	0.0111903255167667
EV fmo-4 KO	EV fmo-4 OE	85.8303973133609	0
EV fmo-4 KO	cyc-1 WT	102.099675118964	0
EV fmo-4 KO	cyc-1 fmo-4 OE	116.459049041588	0
EV fmo-4 KO	cyc-1 fmo-4 KO	82.2379064416368	0
cyc-1 WT	EV WT	74.9462449048756	0
cyc-1 WT	EV fmo-4 OE	1.52602259788418	0.216710364771516
cyc-1 WT	EV fmo-4 KO	102.099675118964	0
cyc-1 WT	cyc-1 fmo-4 OE	0.27255414684244	0.601623552441727
cyc-1 WT	cyc-1 fmo-4 KO	4.63263956612974	0.031369267570621
cyc-1 fmo-4 OE	EV WT	89.2551605442474	0
cyc-1 fmo-4 OE	EV fmo-4 OE	0.653528303184897	0.41885403654342
cyc-1 fmo-4 OE	EV fmo-4 KO	116.459049041588	0
cyc-1 fmo-4 OE	cyc-1 WT	0.27255414684244	0.601623552441727
cyc-1 fmo-4 OE	cyc-1 fmo-4 KO	2.70683143033376	0.0999192768949204
cyc-1 fmo-4 KO	EV WT	57.8942320465541	2.76445533131664e-14
cyc-1 fmo-4 KO	EV fmo-4 OE	0.704014213618593	0.401438138766205
cyc-1 fmo-4 KO	EV fmo-4 KO	82.2379064416368	0
cyc-1 fmo-4 KO	cyc-1 WT	4.63263956612974	0.031369267570621
cyc-1 fmo-4 KO	cyc-1 fmo-4 OE	2.70683143033376	0.0999192768949204
