# Supplementary material for: fmo-4 promotes longevity and stress resistance via ER to mitochondria calcium regulation in C. elegans
Source: eLife. 2025 Feb 14;13:RP99971. doi: 10.7554/eLife.99971 (PMC11828484; doi:10.7554/eLife.99971)
Supplement: Source data 3. [file elife-99971-data3.zip › Supplemental Data 3 Lifespan Assays Cox Regression and PQ Assays/CYC1 Replicates/Cox regression EV CYC1 rep 3/output/n_median_conf_intervals.csv]

	records	n.max	n.start	events	rmean	se(rmean)	median	0.95LCL	0.95UCL
condition=cyc-1 fmo-4 KO	119	119	119	119	27.4453781512605	0.514282621920674	28	26	28
condition=cyc-1 fmo-4 OE	119	119	119	119	28.8151260504202	0.473873047422768	28	28	31
condition=cyc-1 WT	120	120	120	120	28.7333333333333	0.555494441082964	28	28	31
condition=EV fmo-4 KO	120	120	120	120	21.5166666666667	0.375644507874528	21	21	21
condition=EV fmo-4 OE	116	116	116	116	27.9396551724138	0.531455385296973	28	26	28
condition=EV WT	118	118	118	118	22.8559322033898	0.386551319228287	24	21	24
