# Supplementary material for: fmo-4 promotes longevity and stress resistance via ER to mitochondria calcium regulation in C. elegans
Source: eLife. 2025 Feb 14;13:RP99971. doi: 10.7554/eLife.99971 (PMC11828484; doi:10.7554/eLife.99971)
Supplement: Source data 3. [file elife-99971-data3.zip › Supplemental Data 3 Lifespan Assays Cox Regression and PQ Assays/DAF2 Replicates/Cox regression EV DAF2 rep 1/output/cox_regression_daf2_rep1.csv]

term	estimate	std.error	statistic	p.value	exp_coef_haz_ratio
RNAidaf-2	-1.45384028639673	0.144010895253888	-10.0953492708565	5.79245016044632e-24	0.233671198493102
genotypefmo-4 KO	0.114747460200205	0.141156196071457	0.812911252879867	0.416268942302025	1.1215901556501
genotypefmo-4 OE	-0.703241222781842	0.135508676132292	-5.18963982863572	2.10701231517533e-07	0.494978365820424
RNAidaf-2:genotypefmo-4 KO	-0.174397303524859	0.195553767722414	-0.891812546268159	0.372493415770606	0.839963111050752
RNAidaf-2:genotypefmo-4 OE	0.0263820491953186	0.191454486466459	0.137798020209573	0.890400049077506	1.02673313611965
