# Supplementary material for: fmo-4 promotes longevity and stress resistance via ER to mitochondria calcium regulation in C. elegans
Source: eLife. 2025 Feb 14;13:RP99971. doi: 10.7554/eLife.99971 (PMC11828484; doi:10.7554/eLife.99971)
Supplement: Source data 3. [file elife-99971-data3.zip › Supplemental Data 3 Lifespan Assays Cox Regression and PQ Assays/DAF2 Replicates/Cox regression EV DAF2 rep 1/output/data_formatted_to_plot.csv]

condition	time	n	total_dead	survival	RNAi	genotype
EV WT	0	119	0	100	EV	WT
EV WT	10	119	0	100	EV	WT
EV WT	13	119	5	95.7983193277311	EV	WT
EV WT	15	119	6	94.9579831932773	EV	WT
EV WT	17	119	10	91.5966386554622	EV	WT
EV WT	20	119	21	82.3529411764706	EV	WT
EV WT	22	119	37	68.9075630252101	EV	WT
EV WT	24	119	57	52.1008403361345	EV	WT
EV WT	27	119	92	22.6890756302521	EV	WT
EV WT	29	119	109	8.40336134453782	EV	WT
EV WT	31	119	118	0.840336134453782	EV	WT
EV WT	34	119	119	0	EV	WT
EV fmo-4 OE	0	113	0	100	EV	fmo-4 OE
EV fmo-4 OE	10	113	0	100	EV	fmo-4 OE
EV fmo-4 OE	13	113	7	93.8053097345133	EV	fmo-4 OE
EV fmo-4 OE	15	113	10	91.1504424778761	EV	fmo-4 OE
EV fmo-4 OE	17	113	16	85.8407079646018	EV	fmo-4 OE
EV fmo-4 OE	20	113	22	80.5309734513274	EV	fmo-4 OE
EV fmo-4 OE	22	113	26	76.9911504424779	EV	fmo-4 OE
EV fmo-4 OE	24	113	36	68.141592920354	EV	fmo-4 OE
EV fmo-4 OE	27	113	51	54.8672566371681	EV	fmo-4 OE
EV fmo-4 OE	29	113	75	33.6283185840708	EV	fmo-4 OE
EV fmo-4 OE	31	113	94	16.8141592920354	EV	fmo-4 OE
EV fmo-4 OE	34	113	110	2.65486725663717	EV	fmo-4 OE
EV fmo-4 OE	36	113	111	1.76991150442478	EV	fmo-4 OE
EV fmo-4 OE	38	113	113	0	EV	fmo-4 OE
EV fmo-4 KO	0	87	0	100	EV	fmo-4 KO
EV fmo-4 KO	10	87	0	100	EV	fmo-4 KO
EV fmo-4 KO	13	87	6	93.1034482758621	EV	fmo-4 KO
EV fmo-4 KO	15	87	11	87.3563218390805	EV	fmo-4 KO
EV fmo-4 KO	17	87	16	81.6091954022989	EV	fmo-4 KO
EV fmo-4 KO	20	87	20	77.0114942528736	EV	fmo-4 KO
EV fmo-4 KO	22	87	28	67.816091954023	EV	fmo-4 KO
EV fmo-4 KO	24	87	47	45.9770114942529	EV	fmo-4 KO
EV fmo-4 KO	27	87	67	22.9885057471264	EV	fmo-4 KO
EV fmo-4 KO	29	87	83	4.59770114942529	EV	fmo-4 KO
EV fmo-4 KO	31	87	87	0	EV	fmo-4 KO
daf-2 WT	0	109	0	100	daf-2	WT
daf-2 WT	10	109	2	98.1651376146789	daf-2	WT
daf-2 WT	17	109	3	97.2477064220184	daf-2	WT
daf-2 WT	20	109	5	95.4128440366973	daf-2	WT
daf-2 WT	22	109	10	90.8256880733945	daf-2	WT
daf-2 WT	24	109	14	87.1559633027523	daf-2	WT
daf-2 WT	27	109	25	77.0642201834862	daf-2	WT
daf-2 WT	29	109	35	67.8899082568807	daf-2	WT
daf-2 WT	31	109	61	44.0366972477064	daf-2	WT
daf-2 WT	34	109	82	24.7706422018349	daf-2	WT
daf-2 WT	36	109	97	11.0091743119266	daf-2	WT
daf-2 WT	38	109	104	4.58715596330275	daf-2	WT
daf-2 WT	41	109	109	0	daf-2	WT
daf-2 fmo-4 OE	0	116	0	100	daf-2	fmo-4 OE
daf-2 fmo-4 OE	10	116	0	100	daf-2	fmo-4 OE
daf-2 fmo-4 OE	20	116	1	99.1379310344828	daf-2	fmo-4 OE
daf-2 fmo-4 OE	22	116	3	97.4137931034483	daf-2	fmo-4 OE
daf-2 fmo-4 OE	24	116	5	95.6896551724138	daf-2	fmo-4 OE
daf-2 fmo-4 OE	27	116	8	93.1034482758621	daf-2	fmo-4 OE
daf-2 fmo-4 OE	29	116	17	85.3448275862069	daf-2	fmo-4 OE
daf-2 fmo-4 OE	31	116	27	76.7241379310345	daf-2	fmo-4 OE
daf-2 fmo-4 OE	34	116	57	50.8620689655172	daf-2	fmo-4 OE
daf-2 fmo-4 OE	36	116	75	35.3448275862069	daf-2	fmo-4 OE
daf-2 fmo-4 OE	38	116	85	26.7241379310345	daf-2	fmo-4 OE
daf-2 fmo-4 OE	41	116	106	8.62068965517241	daf-2	fmo-4 OE
daf-2 fmo-4 OE	43	116	115	0.862068965517241	daf-2	fmo-4 OE
daf-2 fmo-4 OE	45	116	116	0	daf-2	fmo-4 OE
daf-2 fmo-4 KO	0	121	0	100	daf-2	fmo-4 KO
daf-2 fmo-4 KO	10	121	0	100	daf-2	fmo-4 KO
daf-2 fmo-4 KO	13	121	6	95.0413223140496	daf-2	fmo-4 KO
daf-2 fmo-4 KO	15	121	8	93.3884297520661	daf-2	fmo-4 KO
daf-2 fmo-4 KO	17	121	15	87.603305785124	daf-2	fmo-4 KO
daf-2 fmo-4 KO	20	121	27	77.6859504132231	daf-2	fmo-4 KO
daf-2 fmo-4 KO	22	121	36	70.2479338842975	daf-2	fmo-4 KO
daf-2 fmo-4 KO	24	121	44	63.6363636363636	daf-2	fmo-4 KO
daf-2 fmo-4 KO	27	121	51	57.8512396694215	daf-2	fmo-4 KO
daf-2 fmo-4 KO	29	121	64	47.1074380165289	daf-2	fmo-4 KO
daf-2 fmo-4 KO	31	121	76	37.1900826446281	daf-2	fmo-4 KO
daf-2 fmo-4 KO	34	121	92	23.9669421487603	daf-2	fmo-4 KO
daf-2 fmo-4 KO	36	121	101	16.5289256198347	daf-2	fmo-4 KO
daf-2 fmo-4 KO	38	121	107	11.5702479338843	daf-2	fmo-4 KO
daf-2 fmo-4 KO	41	121	115	4.95867768595041	daf-2	fmo-4 KO
daf-2 fmo-4 KO	43	121	120	0.826446280991736	daf-2	fmo-4 KO
daf-2 fmo-4 KO	45	121	121	0	daf-2	fmo-4 KO
