# Supplementary material for: fmo-4 promotes longevity and stress resistance via ER to mitochondria calcium regulation in C. elegans
Source: eLife. 2025 Feb 14;13:RP99971. doi: 10.7554/eLife.99971 (PMC11828484; doi:10.7554/eLife.99971)
Supplement: Source data 3. [file elife-99971-data3.zip › Supplemental Data 3 Lifespan Assays Cox Regression and PQ Assays/DAF2 Replicates/Cox regression EV DAF2 rep 1/output/full_output_hazard_ratios.csv]

time	n.risk	n.event	n.censor	surv	cumhaz	std.chaz	strata	type
13	121	6	0	0.950413223140496	0.0495867768595041	0.0202437168825056	condition=daf-2 fmo-4 KO	right
15	115	2	0	0.933884297520661	0.0669780812073302	0.0236862155415001	condition=daf-2 fmo-4 KO	right
17	113	7	0	0.87603305785124	0.128924983862197	0.0333052471097282	condition=daf-2 fmo-4 KO	right
20	106	12	0	0.776859504132231	0.242132531032009	0.046660853111116	condition=daf-2 fmo-4 KO	right
22	94	9	0	0.702479338842975	0.337877211883073	0.0565313687048432	condition=daf-2 fmo-4 KO	right
24	85	8	0	0.636363636363636	0.431994858941896	0.0655977292566526	condition=daf-2 fmo-4 KO	right
27	77	7	0	0.578512396694215	0.522903949850987	0.074052006238204	condition=daf-2 fmo-4 KO	right
29	70	13	0	0.471074380165289	0.708618235565273	0.0902039957673317	condition=daf-2 fmo-4 KO	right
31	57	12	0	0.371900826446281	0.919144551354746	0.108766745786799	condition=daf-2 fmo-4 KO	right
34	45	16	0	0.239669421487603	1.2747001069103	0.14046864261091	condition=daf-2 fmo-4 KO	right
36	29	9	0	0.165289256198347	1.58504493449651	0.17445052403414	condition=daf-2 fmo-4 KO	right
38	20	6	0	0.115702479338843	1.88504493449651	0.213150147397993	condition=daf-2 fmo-4 KO	right
41	14	8	0	0.0495867768595041	2.45647350592508	0.293682331552987	condition=daf-2 fmo-4 KO	right
43	6	5	0	0.00826446280991735	3.28980683925841	0.474487303049605	condition=daf-2 fmo-4 KO	right
45	1	1	0	0	4.28980683925841	1.10685961203546	condition=daf-2 fmo-4 KO	right
20	116	1	0	0.991379310344828	0.00862068965517241	0.00862068965517241	condition=daf-2 fmo-4 OE	right
22	115	2	0	0.974137931034483	0.0260119940029985	0.0150181564644318	condition=daf-2 fmo-4 OE	right
24	113	2	0	0.956896551724138	0.0437111090472463	0.0195492803004334	condition=daf-2 fmo-4 OE	right
27	111	3	0	0.931034482758621	0.0707381360742733	0.0250132183102881	condition=daf-2 fmo-4 OE	right
29	108	9	0	0.853448275862069	0.154071469407607	0.0373800217831629	condition=daf-2 fmo-4 OE	right
31	99	10	0	0.767241379310345	0.255081570417708	0.0491687917191059	condition=daf-2 fmo-4 OE	right
34	89	30	0	0.508620689655172	0.592160222103101	0.0787716361379626	condition=daf-2 fmo-4 OE	right
36	59	18	0	0.353448275862069	0.897244967865813	0.106657857442079	condition=daf-2 fmo-4 OE	right
38	41	10	0	0.267241379310345	1.1411474068902	0.131623472566026	condition=daf-2 fmo-4 OE	right
41	31	21	0	0.0862068965517241	1.81856676172891	0.197931745263869	condition=daf-2 fmo-4 OE	right
43	10	9	0	0.00862068965517241	2.71856676172891	0.359411986142924	condition=daf-2 fmo-4 OE	right
45	1	1	0	0	3.71856676172891	1.06262739273143	condition=daf-2 fmo-4 OE	right
10	109	2	0	0.981651376146789	0.018348623853211	0.0129744363520467	condition=daf-2 WT	right
17	107	1	0	0.972477064220183	0.0276944182457344	0.0159899928543021	condition=daf-2 WT	right
20	106	2	0	0.954128440366972	0.0465623427740363	0.0208249648134992	condition=daf-2 WT	right
22	104	5	0	0.908256880733945	0.0946392658509593	0.0299325452641829	condition=daf-2 WT	right
24	99	4	0	0.871559633027523	0.135043306255	0.0361120324301359	condition=daf-2 WT	right
27	95	11	0	0.770642201834862	0.25083277993921	0.0502286317883749	condition=daf-2 WT	right
29	84	10	0	0.678899082568807	0.369880398986829	0.0627706062693586	condition=daf-2 WT	right
31	74	26	0	0.440366972477064	0.721231750338181	0.0932101938947697	condition=daf-2 WT	right
34	48	21	0	0.247706422018349	1.15873175033818	0.133426847295565	condition=daf-2 WT	right
36	27	15	0	0.110091743119266	1.71428730589374	0.19590522011033	condition=daf-2 WT	right
38	12	7	0	0.0458715596330275	2.29762063922707	0.294940615001712	condition=daf-2 WT	right
41	5	5	0	0	3.29762063922707	0.535714444809535	condition=daf-2 WT	right
13	87	6	0	0.931034482758621	0.0689655172413793	0.0281550545147492	condition=EV fmo-4 KO	right
15	81	5	0	0.873563218390805	0.130693912303108	0.0394307753678248	condition=EV fmo-4 KO	right
17	76	5	0	0.816091954022989	0.196483385987318	0.0491979371075348	condition=EV fmo-4 KO	right
20	71	4	0	0.770114942528736	0.252821414156332	0.0566915370238813	condition=EV fmo-4 KO	right
22	67	8	0	0.67816091954023	0.372224399230959	0.0706828442814913	condition=EV fmo-4 KO	right
24	59	19	0	0.459770114942529	0.694258297536044	0.102246105754251	condition=EV fmo-4 KO	right
27	40	20	0	0.229885057471264	1.19425829753604	0.151506653787579	condition=EV fmo-4 KO	right
29	20	16	0	0.0459770114942529	1.99425829753604	0.250906887394327	condition=EV fmo-4 KO	right
31	4	4	0	0	2.99425829753604	0.559423154813876	condition=EV fmo-4 KO	right
13	113	7	0	0.938053097345133	0.0619469026548673	0.0234137284165008	condition=EV fmo-4 OE	right
15	106	3	0	0.911504424778761	0.0902487894473201	0.0285517356804438	condition=EV fmo-4 OE	right
17	103	6	0	0.858407079646018	0.148501216631786	0.0371585677313615	condition=EV fmo-4 OE	right
20	97	6	0	0.805309734513274	0.210356886734879	0.044927124062159	condition=EV fmo-4 OE	right
22	91	4	0	0.769911504424779	0.254312930690923	0.0500147970760958	condition=EV fmo-4 OE	right
24	87	10	0	0.68141592920354	0.369255459426555	0.0618276509158904	condition=EV fmo-4 OE	right
27	77	15	0	0.548672566371681	0.56406065423175	0.0797031744201563	condition=EV fmo-4 OE	right
29	62	24	0	0.336283185840708	0.951157428425298	0.112232314288757	condition=EV fmo-4 OE	right
31	38	19	0	0.168141592920354	1.4511574284253	0.160480488245308	condition=EV fmo-4 OE	right
34	19	16	0	0.0265486725663717	2.29326269158319	0.264717428114096	condition=EV fmo-4 OE	right
36	3	1	0	0.0176991150442478	2.62659602491653	0.425659990906419	condition=EV fmo-4 OE	right
38	2	2	0	0	3.62659602491653	0.825340189169565	condition=EV fmo-4 OE	right
13	119	5	0	0.957983193277311	0.0420168067226891	0.0187904872058806	condition=EV WT	right
15	114	1	0	0.949579831932773	0.0507887365472505	0.0207371445064501	condition=EV WT	right
17	113	4	0	0.915966386554622	0.0861869666357461	0.0272633056622067	condition=EV WT	right
20	109	11	0	0.823529411764706	0.187104397828407	0.0408550587837556	condition=EV WT	right
22	98	16	0	0.689075630252101	0.350369703950856	0.0577503968789626	condition=EV WT	right
24	82	20	0	0.521008403361345	0.594272142975246	0.0794325394770934	condition=EV WT	right
27	62	35	0	0.226890756302521	1.1587882720075	0.12415565707264	condition=EV WT	right
29	27	17	0	0.0840336134453782	1.78841790163713	0.196810170203035	condition=EV WT	right
31	10	9	0	0.00840336134453782	2.68841790163713	0.358795544977007	condition=EV WT	right
34	1	1	0	0	3.68841790163713	1.06241905249075	condition=EV WT	right
